# Supplementary material for: Cancer-Associated Stemness and Epithelial-to-Mesenchymal Transition Signatures Related to Breast Invasive Carcinoma Prognostic
Source: Cancers (Basel). 2020 Oct 20;12(10):3053. doi: 10.3390/cancers12103053 (PMC7589570; doi:10.3390/cancers12103053)
Supplement: Supplementary file 1 [file cancers-12-03053-s001.zip]

Archive with 4 entries (3 files):
- supplementary/
- supplementary/tabel S1_BRCA_FC_1.5.xls
- supplementary/tabel S2_brca_mirna_FC 1.5.xlsx
- supplementary/Tabel_S3_mutation (1) (Autosaved).xls
