# Supplementary material for: Cancer-Associated Stemness and Epithelial-to-Mesenchymal Transition Signatures Related to Breast Invasive Carcinoma Prognostic
Source: Cancers (Basel). 2020 Oct 20;12(10):3053. doi: 10.3390/cancers12103053 (PMC7589570; doi:10.3390/cancers12103053)
Supplement: Supplementary file 1 [file cancers-12-03053-s001.zip › supplementary/tabel S1_BRCA_FC_1.5.xls]

## Sheet: 1
Gene	P-value	Log2(Fold change)	FDR(q-value)
COL10A1	2.4e-176	6.76	5.47e-173
COL11A1	3.75e-101	5.88	2.81e-99
MMP11	1.27e-176	5.82	3.27e-173
MMP13	6.76e-94	5.79	3.94e-92
CST1	1.22e-65	5.64	2.52e-64
MMP1	1.43e-61	4.95	2.58e-60
PPAPDC1A	9.77e-121	4.87	1.5e-118
COMP	2.45e-90	4.76	1.27e-88
NEK2	8.02e-196	4.59	8.23e-192
PKMYT1	9.28e-174	4.56	1.73e-170
S100P	2.82e-51	4.46	3.72e-50
KIF4A	3.39e-168	4.32	4.98e-165
TNNT1	9.62e-41	4.24	8.68e-40
UBE2C	1.15e-138	4.22	4.81e-136
IBSP	4.81e-79	4.17	1.6e-77
PITX1	5.79e-72	4.16	1.49e-70
IQGAP3	3.92e-153	4.01	3.66e-150
NUF2	5.62e-142	3.9	2.75e-139
GRM4	1.64e-54	3.86	2.39e-53
CDC25C	8.74e-149	3.83	6.19e-146
MELK	9.69e-127	3.83	2.21e-124
TROAP	2.43e-132	3.81	6.94e-130
BIRC5	4.33e-113	3.81	5.08e-111
KIF20A	1.15e-135	3.78	4.39e-133
EPR1	6.96e-110	3.76	7.4e-108
ASPM	4.66e-122	3.75	7.78e-120
GJB2	1.24e-76	3.75	3.78e-75
MYBL2	4.97e-90	3.74	2.53e-88
KIF18B	5.83e-126	3.73	1.25e-123
DLGAP5	2.72e-133	3.72	8.33e-131
UHRF1	9.9e-156	3.71	1.02e-152
TOP2A	3.53e-121	3.7	5.62e-119
EPYC	1.25e-46	3.67	1.4e-45
PBK	1.2e-131	3.63	3.36e-129
KIF14	7.64e-108	3.63	7.66e-106
HAGHL	2.36e-101	3.63	1.81e-99
HJURP	5.29e-134	3.58	1.7e-131
EXO1	2.98e-115	3.58	3.78e-113
KIAA0101	2.51e-160	3.56	2.86e-157
TDO2	1.07e-76	3.56	3.29e-75
RRM2	7.82e-125	3.54	1.56e-122
BUB1	6.95e-128	3.52	1.66e-125
PLK1	5.88e-126	3.5	1.24e-123
CEACAM5	6.99e-22	3.48	2.99e-21
CST4	2.76e-38	3.47	2.29e-37
NKAIN1	1.27e-34	3.47	9.16e-34
CDC20	4.91e-108	3.46	4.97e-106
LRRC15	3.94e-66	3.46	8.29e-65
KIF2C	1.53e-118	3.45	2.17e-116
FOXM1	1.39e-113	3.45	1.67e-111
AURKB	1.66e-101	3.45	1.28e-99
CDC45	1.43e-105	3.44	1.3e-103
TPX2	5.45e-131	3.43	1.42e-128
CEP55	2.42e-124	3.4	4.73e-122
NEIL3	3.88e-112	3.4	4.48e-110
HMMR	2.79e-135	3.38	1.02e-132
MS4A15	4.08e-33	3.37	2.77e-32
CNTNAP2	5.12e-29	3.37	3e-28
C19orf21	4.19e-47	3.35	4.79e-46
NDC80	8.22e-119	3.34	1.17e-116
ADAMTS14	4.07e-103	3.34	3.34e-101
ANLN	3.77e-110	3.33	4.06e-108
KIAA1199	1.71e-63	3.33	3.3e-62
CCNB2	5.96e-122	3.32	9.87e-120
CST2	8.8e-48	3.32	1.04e-46
WISP1	1.42e-95	3.28	8.88e-94
CKAP2L	3.1e-111	3.27	3.46e-109
GABRD	4.64e-124	3.26	8.59e-122
E2F8	1.74e-86	3.26	7.59e-85
BUB1B	4.7e-124	3.22	8.62e-122
FAM83D	1.34e-94	3.22	8.01e-93
SPC25	8.44e-150	3.21	6.42e-147
MKI67	8.62e-110	3.21	9.13e-108
SGOL1	6.6e-99	3.18	4.51e-97
CNIH2	3.91e-89	3.17	1.9e-87
CCL11	9.97e-81	3.17	3.52e-79
WDR62	8.43e-133	3.15	2.55e-130
CENPF	1.81e-117	3.14	2.43e-115
CCDC78	1.8e-60	3.14	3.16e-59
NUSAP1	2.17e-135	3.13	8.1e-133
UBE2T	2.26e-134	3.12	7.61e-132
KIFC1	1.62e-119	3.12	2.38e-117
DTL	9.64e-128	3.08	2.25e-125
SKA1	1.94e-100	3.08	1.39e-98
DEPDC1	9.48e-90	3.08	4.75e-88
PLAC1	5.17e-65	3.08	1.05e-63
PTTG1	6.14e-115	3.07	7.69e-113
CENPA	3.29e-89	3.06	1.61e-87
SKA3	4.74e-112	3.05	5.41e-110
TK1	2.1e-126	3.04	4.63e-124
CDK1	3.25e-126	3.04	7.03e-124
FAM64A	1.49e-92	3.04	8.27e-91
HIST1H3D	1.23e-57	3.04	1.98e-56
ASF1B	1.01e-143	3.03	5.95e-141
CENPM	7.9e-122	3.03	1.3e-119
DEPDC1B	1.08e-102	3.03	8.7e-101
RAD54L	6.32e-102	3.03	4.96e-100
CCDC64	3.56e-127	3.02	8.2e-125
GTSE1	7.16e-109	3.02	7.46e-107
PPEF1	1.77e-82	3.02	6.62e-81
NCAPG	4.25e-115	3	5.35e-113
HAPLN1	8.09e-36	3	6.13e-35
INHBA	4.59e-77	2.99	1.42e-75
C20orf103	6.14e-59	2.99	1.03e-57
ESPL1	1.05e-102	2.97	8.46e-101
SPC24	5.79e-93	2.97	3.26e-91
KREMEN2	1.91e-48	2.97	2.3e-47
CILP2	1.09e-74	2.96	3.13e-73
HSD17B6	3.42e-131	2.95	9.12e-129
RAB26	3.65e-64	2.95	7.22e-63
CDKN3	8.01e-121	2.94	1.24e-118
KIF26B	1.11e-81	2.91	4.08e-80
MCM10	2.79e-73	2.91	7.57e-72
SLC24A2	6.53e-51	2.9	8.49e-50
CXCL11	4.55e-43	2.9	4.48e-42
HOXC11	1.66e-27	2.9	9.1e-27
C16orf59	1.31e-125	2.89	2.74e-123
CDCA5	2.68e-106	2.89	2.55e-104
CDCA3	5.73e-100	2.89	4.05e-98
CLSPN	6.25e-71	2.89	1.54e-69
HIST1H3H	3.92e-52	2.88	5.27e-51
RECQL4	2.35e-105	2.87	2.13e-103
TTK	3.78e-86	2.87	1.63e-84
FAM111B	7.71e-86	2.86	3.29e-84
HOXB13	5.97e-17	2.85	2.06e-16
SDS	9.74e-97	2.84	6.39e-95
CTXN1	7.28e-94	2.84	4.22e-92
AURKA	1.32e-105	2.83	1.2e-103
ESCO2	2.61e-103	2.83	2.16e-101
NCAPH	1.47e-102	2.82	1.18e-100
CLEC5A	4.28e-70	2.81	1.03e-68
AIM1L	1.01e-55	2.81	1.52e-54
ADAMDEC1	1.57e-33	2.81	1.08e-32
CDCA8	3.16e-108	2.79	3.23e-106
KIF15	3.2e-90	2.79	1.65e-88
CXCL10	9.59e-45	2.78	1.01e-43
MMP9	1.62e-40	2.78	1.45e-39
CEACAM6	3.54e-16	2.78	1.18e-15
SYT13	1.52e-15	2.78	4.9e-15
MND1	1.09e-72	2.77	2.89e-71
F12	5.15e-69	2.77	1.2e-67
WT1	1.52e-27	2.77	8.36e-27
ESM1	1.09e-91	2.76	5.97e-90
CDCA2	5.4e-78	2.76	1.74e-76
P4HA3	1.78e-75	2.74	5.22e-74
LOC283867	4.82e-63	2.74	9.2e-62
E2F7	1.07e-77	2.73	3.39e-76
CASC5	7.8e-64	2.73	1.52e-62
FN1	1.33e-72	2.7	3.5e-71
S100A14	1.48e-36	2.7	1.16e-35
ISG15	1.42e-48	2.69	1.71e-47
EEF1A2	9.12e-18	2.69	3.27e-17
OIP5	1.33e-113	2.68	1.61e-111
CCNA2	4.13e-93	2.68	2.33e-91
TMEM145	8.5e-34	2.68	5.93e-33
TFR2	4.59e-47	2.67	5.24e-46
CCNE2	8.03e-87	2.66	3.53e-85
TUBB3	5.55e-56	2.65	8.49e-55
KIF23	1.41e-106	2.64	1.35e-104
ERCC6L	8.73e-101	2.64	6.35e-99
KIAA1211	1.51e-62	2.64	2.82e-61
SPAG5	2.52e-101	2.63	1.92e-99
SHCBP1	5.29e-94	2.63	3.1e-92
FAM54A	1.6e-86	2.63	6.99e-85
DQX1	3.4e-33	2.63	2.31e-32
CDC6	1e-75	2.62	2.97e-74
CCDC19	8.93e-62	2.62	1.62e-60
CDT1	3.45e-80	2.61	1.2e-78
POLQ	2.2e-81	2.59	8.01e-80
GPRIN1	2.07e-104	2.57	1.81e-102
RAD51	4.56e-103	2.56	3.71e-101
FBN2	2.54e-40	2.56	2.25e-39
HOXC13	1.24e-28	2.56	7.12e-28
PAFAH1B3	1.37e-143	2.54	7.82e-141
CENPE	4e-81	2.54	1.44e-79
HIST1H2AM	5.6e-64	2.54	1.1e-62
PYCR1	4.33e-135	2.53	1.56e-132
ZWINT	3.1e-124	2.53	5.89e-122
ACAN	5.31e-45	2.53	5.64e-44
MMP10	1.06e-24	2.53	5.13e-24
PRAME	1.36e-10	2.53	3.38e-10
HIST2H2AA	1.04e-61	2.52	1.88e-60
RDM1	1.46e-68	2.51	3.33e-67
CAMP	3.26e-32	2.51	2.14e-31
PAQR4	5.83e-110	2.5	6.23e-108
ARTN	5.89e-45	2.5	6.23e-44
NEURL	9.91e-24	2.5	4.6e-23
MYT1	2.65e-23	2.5	1.2e-22
SBK1	1.49e-89	2.49	7.43e-88
EPN3	3.69e-65	2.49	7.51e-64
C16orf75	1.02e-103	2.48	8.54e-102
FAM72A	5.79e-64	2.48	1.13e-62
HCN2	7.28e-48	2.48	8.6e-47
CKS2	3.78e-121	2.47	5.98e-119
E2F1	2.22e-82	2.47	8.26e-81
ZNF695	1.11e-49	2.47	1.39e-48
KIF11	4.27e-106	2.46	4.02e-104
IGSF9	8.86e-74	2.46	2.45e-72
RAMP1	1.76e-38	2.46	1.47e-37
BMP8A	5.54e-96	2.45	3.55e-94
CTHRC1	8.23e-74	2.45	2.29e-72
TNFRSF18	4.97e-45	2.45	5.29e-44
B4GALNT4	5.19e-59	2.44	8.74e-58
CHRNA6	5.45e-53	2.44	7.57e-52
DSCR6	2.22e-42	2.44	2.13e-41
TMEM90B	6.01e-40	2.44	5.26e-39
KRT19	1.1e-47	2.43	1.29e-46
PRC1	9.47e-97	2.42	6.23e-95
CA9	1.18e-14	2.42	3.64e-14
FAM72D	1.31e-67	2.41	2.9e-66
HIST1H2BD	1.27e-62	2.41	2.38e-61
IL21R	4.6e-51	2.41	6.03e-50
IGFL2	8.78e-35	2.41	6.37e-34
ACTL8	3.66e-19	2.41	1.39e-18
OLR1	1.04e-64	2.4	2.1e-63
CNTD2	1.13e-33	2.4	7.83e-33
KIF18A	5.74e-77	2.39	1.77e-75
HES6	3.59e-63	2.39	6.88e-62
COL1A1	6.66e-52	2.39	8.93e-51
LMNB1	1.47e-106	2.38	1.4e-104
SYNGR3	3.15e-51	2.38	4.14e-50
ITPKA	1.57e-41	2.38	1.45e-40
C6orf126	2.96e-35	2.38	2.18e-34
MUC1	4.48e-30	2.38	2.73e-29
PACSIN1	1.53e-70	2.37	3.74e-69
E2F2	5.89e-69	2.37	1.37e-67
METRN	2.78e-41	2.37	2.54e-40
RHPN1	7.86e-78	2.36	2.51e-76
ORC6L	1.23e-63	2.36	2.37e-62
CAPN9	1.44e-22	2.36	6.35e-22
CCNB1	1.87e-113	2.35	2.24e-111
SALL4	5.6e-61	2.35	9.98e-60
HIST1H4H	2.22e-38	2.35	1.85e-37
C9orf140	8.88e-74	2.33	2.45e-72
PROC	5.28e-69	2.33	1.23e-67
SCT	8.78e-49	2.33	1.07e-47
MATN3	2.54e-40	2.33	2.25e-39
EME1	3.1e-78	2.32	1.01e-76
HTR1D	7.72e-44	2.32	7.83e-43
SRMS	2.7e-38	2.31	2.24e-37
UBE2S	2.63e-87	2.3	1.17e-85
TJP3	1.19e-51	2.3	1.58e-50
IFI6	3.79e-38	2.3	3.13e-37
GNG13	3.63e-29	2.3	2.14e-28
TACC3	8.32e-107	2.29	8.1e-105
GINS1	4.25e-96	2.29	2.75e-94
FAM72B	1.07e-66	2.29	2.29e-65
TRPA1	5.96e-17	2.29	2.06e-16
KLK4	3.79e-25	2.28	1.87e-24
BGN	2.51e-87	2.27	1.12e-85
ESRP1	9.79e-72	2.27	2.5e-70
MMP3	9.77e-24	2.27	4.54e-23
EZH2	5.52e-103	2.26	4.46e-101
ADAM8	2.87e-66	2.26	6.09e-65
GPRC5A	5.39e-44	2.26	5.49e-43
MAPK8IP2	8.27e-36	2.26	6.26e-35
DIAPH3	1.02e-62	2.25	1.92e-61
VGF	2.3e-29	2.25	1.36e-28
CPNE7	1.26e-28	2.25	7.27e-28
CXCL13	6.84e-14	2.25	2.04e-13
TRIP13	3.42e-73	2.24	9.19e-72
SLC16A3	1.6e-65	2.24	3.3e-64
ORC1L	2.37e-60	2.24	4.13e-59
SAMD14	1.23e-87	2.23	5.54e-86
AP1M2	6.37e-69	2.23	1.48e-67
BMPR1B	1.03e-10	2.22	2.57e-10
TMEM132A	3.16e-65	2.21	6.45e-64
ADM2	1.2e-64	2.21	2.41e-63
CENPI	8.21e-50	2.21	1.03e-48
ATP1A3	1.23e-25	2.2	6.18e-25
DEGS2	1.52e-20	2.2	6.18e-20
CGA	1.65e-11	2.2	4.33e-11
KRT8	9.47e-62	2.19	1.72e-60
PRSS8	7.47e-52	2.19	9.98e-51
DPEP1	7e-39	2.19	5.93e-38
ZMYND10	1.96e-25	2.19	9.8e-25
KISS1R	2.3e-25	2.19	1.14e-24
PYDC1	1.07e-13	2.19	3.15e-13
TLCD1	1.12e-77	2.17	3.56e-76
2020-03-04	5.14e-42	2.17	4.85e-41
NMU	6.63e-20	2.17	2.62e-19
CAMK2N2	8.59e-48	2.16	1.01e-46
JAKMIP1	4.87e-30	2.16	2.97e-29
FAM57B	7.37e-30	2.16	4.46e-29
EDN2	7.96e-28	2.16	4.43e-27
RAB25	3.49e-61	2.15	6.26e-60
MFAP2	8.97e-53	2.15	1.23e-51
C20orf151	1.01e-60	2.14	1.79e-59
FOXP3	1.28e-48	2.14	1.54e-47
IL4I1	1.85e-47	2.14	2.14e-46
ARMC3	1.8e-23	2.14	8.25e-23
MLF1IP	2.4e-89	2.13	1.18e-87
NUAK2	3.08e-100	2.12	2.19e-98
SQLE	4.98e-72	2.12	1.28e-70
GRM8	1.42e-60	2.12	2.5e-59
SDC1	1.25e-50	2.12	1.61e-49
C19orf51	3.6e-27	2.12	1.94e-26
PP14571	2.56e-17	2.12	9.02e-17
FOXJ1	5.86e-15	2.12	1.84e-14
CDC20B	9.96e-13	2.12	2.79e-12
HSH2D	2.93e-36	2.11	2.27e-35
SPOCD1	3.5e-36	2.11	2.71e-35
CRB3	2.7e-85	2.1	1.13e-83
GINS2	2.62e-70	2.1	6.36e-69
PTK6	8.36e-41	2.1	7.55e-40
HIST1H2BH	1.15e-36	2.1	9.01e-36
CAPS	1.99e-34	2.1	1.42e-33
KCNK15	6.94e-20	2.1	2.74e-19
HOTAIR	1.22e-14	2.1	3.75e-14
RPLP0P2	2.68e-80	2.09	9.37e-79
CXCL9	5.99e-19	2.09	2.27e-18
FANCA	6.31e-59	2.08	1.05e-57
HIST1H2BG	2.76e-28	2.08	1.57e-27
APOBEC3B	1.64e-31	2.07	1.05e-30
PPP2R2C	1.26e-11	2.07	3.33e-11
CENPK	1.6e-76	2.06	4.85e-75
NFKBIL2	2.52e-72	2.06	6.57e-71
RAD51AP1	8.3e-70	2.06	1.98e-68
HMGB3	3.86e-67	2.06	8.4e-66
LRTM2	4.17e-20	2.06	1.66e-19
MAPK15	3.96e-19	2.06	1.51e-18
TUBA3E	9.79e-17	2.06	3.35e-16
POC1A	4.22e-120	2.05	6.32e-118
NUP210	1.19e-99	2.05	8.37e-98
C1QTNF6	1.55e-80	2.05	5.45e-79
HELLS	7.23e-75	2.05	2.09e-73
ORM1	2.07e-11	2.05	5.39e-11
NKX3-2	8.87e-35	2.04	6.43e-34
RHBDL1	1.19e-32	2.04	7.97e-32
PRR11	3.63e-28	2.04	2.06e-27
LRFN2	2.13e-33	2.03	1.46e-32
CACNG4	4.27e-15	2.03	1.35e-14
APOC2	6.65e-37	2.02	5.27e-36
SLC7A5	1.27e-34	2.02	9.13e-34
CCR8	2.32e-34	2.02	1.65e-33
TNFRSF9	1.73e-32	2.02	1.15e-31
AMZ1	3.22e-24	2.02	1.52e-23
COL22A1	1.8e-22	2.02	7.91e-22
SLC30A8	8.73e-08	2.02	1.86e-07
HIST1H2BO	3.91e-47	2.01	4.47e-46
HIST1H2BC	2.41e-33	2.01	1.65e-32
SPP1	1.03e-27	2.01	5.73e-27
C2orf54	6.24e-12	2.01	1.67e-11
CBLN2	2.57e-10	2.01	6.28e-10
ARHGAP11A	1.41e-67	2	3.11e-66
KRT18	1.72e-51	2	2.28e-50
NAT1	7.57e-14	2	2.25e-13
FAM83H	9e-92	1.99	4.95e-90
TYMS	3.29e-67	1.99	7.19e-66
EVPL	3.9e-58	1.99	6.38e-57
C9orf169	5.98e-34	1.99	4.2e-33
MAD2L1	1.39e-76	1.98	4.23e-75
MTL5	8.34e-53	1.98	1.14e-51
C15orf48	7.56e-29	1.98	4.39e-28
CIT	3.52e-80	1.97	1.22e-78
SPEF1	6.94e-26	1.97	3.53e-25
SLC44A4	6.38e-12	1.97	1.71e-11
RTKN2	1.94e-68	1.96	4.41e-67
RIBC2	2.03e-60	1.96	3.55e-59
CDC25A	1.28e-49	1.96	1.6e-48
STRA6	1.15e-40	1.96	1.03e-39
CAPSL	5.7e-20	1.96	2.25e-19
RTBDN	1.21e-18	1.96	4.52e-18
COX6C	1.2e-40	1.95	1.08e-39
HN1	6.93e-82	1.94	2.55e-80
EPCAM	2.39e-55	1.94	3.57e-54
TMPRSS4	1.94e-11	1.94	5.06e-11
PRR19	4.47e-105	1.93	3.99e-103
BIK	2.05e-38	1.93	1.71e-37
ANKRD22	4.26e-38	1.93	3.51e-37
HIST1H2AE	8.49e-25	1.93	4.12e-24
IL20	5.92e-12	1.93	1.59e-11
CST5	1.37e-10	1.93	3.4e-10
FBXO43	1.2e-65	1.92	2.49e-64
LHX2	3e-27	1.92	1.62e-26
EMX1	6.51e-16	1.92	2.14e-15
LLGL2	2.55e-85	1.91	1.06e-83
WNT7B	6.34e-26	1.91	3.23e-25
XIRP1	6.74e-21	1.91	2.78e-20
PLA2G10	8.26e-21	1.91	3.4e-20
HPN	2.35e-18	1.91	8.67e-18
P2RY11	3.46e-17	1.91	1.21e-16
ABCC13	6.08e-12	1.91	1.63e-11
FCGR1A	5.48e-56	1.9	8.39e-55
CELSR3	1.71e-31	1.9	1.09e-30
CLDN3	2.04e-28	1.9	1.16e-27
LOC400696	1.05e-23	1.9	4.86e-23
ENTPD8	5.09e-18	1.9	1.85e-17
RIMS4	1.31e-11	1.9	3.46e-11
STIL	6.93e-66	1.89	1.45e-64
PTPRN	1.12e-20	1.89	4.59e-20
RET	1.59e-14	1.89	4.88e-14
FAM196A	1.44e-12	1.89	4e-12
INSM1	9.43e-12	1.89	2.5e-11
TRIM59	2.17e-91	1.88	1.16e-89
TPRN	1.81e-71	1.88	4.58e-70
C1orf135	1.94e-59	1.88	3.3e-58
HIST2H3C	9.81e-46	1.88	1.07e-44
STARD10	8.71e-42	1.88	8.15e-41
C6orf154	6.33e-36	1.88	4.84e-35
TMEM92	1.74e-35	1.88	1.3e-34
PRR15L	3.05e-34	1.88	2.16e-33
CCNE1	1.28e-32	1.88	8.52e-32
CHRNA1	7.48e-28	1.88	4.17e-27
CAPN13	1.49e-14	1.88	4.57e-14
LEF1	9.05e-49	1.87	1.1e-47
CD80	6.28e-42	1.87	5.91e-41
TUBA3D	3.41e-12	1.87	9.26e-12
CYP2B7P1	3.07e-06	1.87	5.9e-06
DIO1	4.07e-10	1.86	9.86e-10
AGR2	3.9e-08	1.86	8.44e-08
PIF1	2e-38	1.85	1.67e-37
WBSCR28	5.75e-37	1.85	4.57e-36
S100A7	4.24e-06	1.85	8.08e-06
KPNA2	8.49e-74	1.84	2.35e-72
PRR7	4.26e-39	1.84	3.64e-38
BRIP1	1.28e-35	1.84	9.63e-35
ZG16B	1.79e-18	1.84	6.61e-18
PRR15	1.97e-16	1.84	6.63e-16
FOXA1	1.32e-11	1.84	3.48e-11
TPD52	5.47e-64	1.83	1.07e-62
BLM	5.15e-56	1.83	7.89e-55
DRP2	2.44e-49	1.83	3.01e-48
SPATA17	1.34e-45	1.83	1.45e-44
C19orf46	2.74e-40	1.83	2.42e-39
C4orf48	3.64e-28	1.83	2.06e-27
ESPN	4.09e-21	1.83	1.7e-20
VSTM2A	6.48e-07	1.83	1.3e-06
DBNDD1	2.23e-58	1.82	3.66e-57
OTX1	4.35e-25	1.82	2.14e-24
TMEM63C	6.59e-21	1.82	2.72e-20
CXCR2P1	1.78e-15	1.82	5.7e-15
NBPF6	1.59e-10	1.82	3.94e-10
ZNF296	2.21e-49	1.81	2.73e-48
LOC148709	4.03e-43	1.81	3.97e-42
COL5A1	3.33e-39	1.81	2.85e-38
CDKN2A	1.25e-25	1.81	6.28e-25
RDH16	1.48e-23	1.81	6.82e-23
FBXL16	7.73e-23	1.81	3.45e-22
UPF0639	9.52e-17	1.81	3.25e-16
FANCI	3.89e-84	1.8	1.56e-82
SPINT2	2.66e-78	1.8	8.63e-77
MIF	2.95e-56	1.8	4.56e-55
RNFT2	3.86e-56	1.8	5.96e-55
KIAA1543	7.39e-50	1.8	9.3e-49
DNASE1L2	2.22e-34	1.8	1.58e-33
POSTN	2.56e-29	1.8	1.52e-28
ERMN	3.19e-28	1.8	1.81e-27
CLGN	9.83e-14	1.8	2.9e-13
SPDEF	5.14e-13	1.8	1.46e-12
RAG1AP1	3.24e-108	1.79	3.29e-106
C6orf129	1.33e-94	1.79	8e-93
C3orf67	2.84e-43	1.79	2.82e-42
MB	2.47e-32	1.79	1.63e-31
FNDC1	2.15e-27	1.79	1.17e-26
PLAC2	6.06e-16	1.79	1.99e-15
NCRNA0005	1.43e-10	1.79	3.54e-10
CHTF18	3.19e-55	1.78	4.75e-54
TYMP	6.59e-46	1.78	7.23e-45
C15orf42	3.33e-40	1.78	2.94e-39
CREB3L1	1.01e-33	1.78	6.99e-33
MEX3A	1.8e-29	1.78	1.07e-28
EPHA8	6.24e-17	1.78	2.15e-16
TNNI3	1.71e-14	1.78	5.23e-14
FIBCD1	2.83e-14	1.78	8.59e-14
RASSF7	1.69e-53	1.77	2.39e-52
C9orf172	7.87e-43	1.77	7.67e-42
PRSS22	1e-38	1.77	8.45e-38
OR2B6	9.6e-38	1.77	7.82e-37
PPM1J	2.55e-32	1.77	1.68e-31
HIST1H1C	7.82e-27	1.77	4.15e-26
CORIN	2.19e-22	1.77	9.58e-22
SAMD11	7.5e-15	1.77	2.34e-14
DOK7	5.55e-13	1.77	1.57e-12
PVALB	8.82e-08	1.77	1.88e-07
TFF1	4.57e-05	1.77	8.09e-05
EPS8L1	3.03e-37	1.76	2.43e-36
FXYD3	1.64e-30	1.76	1.01e-29
LRRC46	7.13e-28	1.76	3.98e-27
RSPH1	1.72e-25	1.76	8.61e-25
POLE2	2.54e-71	1.75	6.37e-70
PSRC1	3.02e-70	1.75	7.29e-69
C1orf230	9.08e-22	1.75	3.87e-21
AKR7A3	4.77e-11	1.75	1.22e-10
IRF7	2.67e-51	1.74	3.51e-50
KIFC2	3.64e-47	1.74	4.18e-46
UMODL1	1.55e-19	1.74	6.04e-19
CFB	2.58e-16	1.74	8.63e-16
HIST1H4J	4.45e-37	1.73	3.54e-36
TMEM215	4.01e-20	1.73	1.6e-19
HOXC10	1.59e-12	1.73	4.39e-12
ARHGAP39	3.67e-81	1.72	1.32e-79
H2AFX	4.14e-74	1.72	1.16e-72
IER5L	2.14e-47	1.72	2.48e-46
MORN3	1.44e-37	1.72	1.17e-36
HIST2H4A	1.06e-36	1.72	8.33e-36
GAL3ST2	4.96e-20	1.72	1.96e-19
TLX1	2.2e-12	1.72	6.04e-12
UNC5B	1.51e-63	1.71	2.92e-62
TNFSF4	4.1e-47	1.71	4.69e-46
C18orf56	2.14e-40	1.71	1.9e-39
LRRC56	1.41e-33	1.71	9.7e-33
LINGO1	2.89e-24	1.71	1.37e-23
NPW	6.51e-16	1.71	2.14e-15
IGFALS	9.21e-14	1.71	2.72e-13
ECE2	8.33e-62	1.7	1.52e-60
PARD6B	7.13e-27	1.7	3.8e-26
CBX2	2.42e-21	1.7	1.02e-20
MNX1	8.1e-15	1.7	2.52e-14
CCNF	8.63e-93	1.69	4.84e-91
DNAH14	9e-76	1.69	2.68e-74
ATAD2	5.89e-54	1.69	8.4e-53
CRABP2	3.5e-23	1.69	1.58e-22
CD177	1.06e-11	1.69	2.79e-11
GSG2	6e-49	1.68	7.32e-48
LYPD1	4.39e-37	1.68	3.5e-36
ADORA2A	1.51e-31	1.68	9.66e-31
CBLC	1.5e-19	1.68	5.85e-19
WIT1	1.94e-17	1.68	6.88e-17
FGFR3	4.82e-16	1.68	1.59e-15
TSTA3	6.3e-81	1.67	2.25e-79
SOX12	4.7e-80	1.67	1.62e-78
ECT2	3.07e-71	1.67	7.69e-70
PYCRL	2.31e-69	1.67	5.46e-68
TMEM125	1.16e-45	1.67	1.26e-44
RELL2	5.49e-43	1.67	5.38e-42
SLC9A3R1	1.05e-41	1.67	9.77e-41
HIST1H2BK	1.82e-40	1.67	1.62e-39
C2orf48	1.61e-29	1.67	9.59e-29
OASL	1.93e-25	1.67	9.68e-25
UNC13A	4.42e-20	1.67	1.76e-19
MS4A8B	5.53e-12	1.67	1.48e-11
RACGAP1	1.11e-72	1.66	2.92e-71
LAGE3	6.31e-69	1.66	1.46e-67
RCC1	2.44e-68	1.66	5.52e-67
NAT14	1.41e-56	1.66	2.19e-55
IFI30	7.32e-56	1.66	1.11e-54
KIAA1524	1.45e-47	1.66	1.7e-46
ANO9	1.08e-35	1.66	8.12e-35
GRIN2D	2.22e-33	1.66	1.52e-32
OVOL1	1.64e-32	1.66	1.09e-31
LY6H	7.63e-29	1.66	4.43e-28
RHBG	5.59e-22	1.66	2.41e-21
C6orf127	2.41e-18	1.66	8.87e-18
HHIPL2	4.85e-13	1.66	1.38e-12
SPDYC	6.1e-10	1.66	1.47e-09
NBPF4	1.75e-08	1.66	3.87e-08
RNASEH2A	1.58e-94	1.65	9.4e-93
MCM2	1.43e-66	1.65	3.04e-65
TIGD3	3.78e-53	1.65	5.28e-52
PKP3	8.21e-53	1.65	1.13e-51
ADAMTSL2	1.14e-42	1.65	1.11e-41
GPR84	6.4e-36	1.65	4.88e-35
GOLT1A	1.28e-30	1.65	7.95e-30
CSMD2	6.88e-27	1.65	3.67e-26
CDH2	1.92e-20	1.65	7.76e-20
LHFPL5	2.54e-19	1.65	9.76e-19
ANXA9	1.77e-16	1.65	5.98e-16
ASCL1	3.51e-08	1.65	7.62e-08
SLC12A8	1.47e-66	1.64	3.14e-65
KIF4B	5.73e-58	1.64	9.33e-57
C9orf116	2.09e-34	1.64	1.49e-33
RASL11B	2.42e-34	1.64	1.72e-33
CIB3	1.09e-24	1.64	5.27e-24
CASKIN1	1.68e-23	1.64	7.69e-23
CRIP1	3.9e-20	1.64	1.55e-19
AMH	4.21e-18	1.64	1.53e-17
F2RL2	1.04e-15	1.64	3.39e-15
SCUBE3	3.99e-14	1.64	1.2e-13
SOX11	5.91e-12	1.64	1.59e-11
F7	6.35e-11	1.64	1.61e-10
C20orf114	1.08e-06	1.64	2.15e-06
GPR172A	8.31e-75	1.63	2.39e-73
C8orf51	4.67e-62	1.63	8.57e-61
LOC92659	9.08e-58	1.63	1.47e-56
ULBP1	1.28e-19	1.63	5e-19
CST6	2.23e-15	1.63	7.14e-15
KCNH1	2.89e-13	1.63	8.32e-13
CACNG1	2.91e-13	1.63	8.37e-13
NME1	6.35e-67	1.62	1.37e-65
DNA2	5.88e-59	1.62	9.87e-58
PLEK2	2.17e-51	1.62	2.87e-50
PLAUR	1.35e-50	1.62	1.74e-49
CDC7	1.43e-50	1.62	1.84e-49
CLDN7	6.71e-47	1.62	7.6e-46
HIST1H2BE	6.31e-46	1.62	6.92e-45
PRRT3	6.82e-36	1.62	5.2e-35
GPR19	3.03e-31	1.62	1.92e-30
SCG2	3.23e-22	1.62	1.4e-21
ELAVL2	9.49e-19	1.62	3.56e-18
SIX2	8.88e-17	1.62	3.04e-16
TRIB3	1.78e-61	1.61	3.22e-60
C14orf80	8.57e-49	1.61	1.04e-47
C16orf93	1.06e-41	1.61	9.93e-41
CDKN2BAS	2.52e-36	1.61	1.95e-35
HIST1H2BF	1.35e-27	1.61	7.46e-27
HIST1H2BJ	6.72e-25	1.61	3.28e-24
DMBX1	7.35e-21	1.61	3.03e-20
KCNF1	4.33e-11	1.61	1.11e-10
FCGR1C	1.54e-47	1.6	1.8e-46
GINS4	1.06e-40	1.6	9.57e-40
NCRNA0017	1.69e-32	1.6	1.12e-31
TMEM184A	7.03e-30	1.6	4.25e-29
KLHL35	1.6e-27	1.6	8.81e-27
ETV7	7.64e-27	1.6	4.06e-26
KCNJ10	7.78e-25	1.6	3.78e-24
CLEC3A	0.00133485	1.6	0.00209814
OVOL2	3.49e-44	1.59	3.58e-43
CREB3L4	4.76e-43	1.59	4.67e-42
PNCK	4.37e-13	1.59	1.25e-12
LSR	8.82e-72	1.58	2.25e-70
PLK4	1.3e-56	1.58	2.03e-55
C21orf58	3.32e-56	1.58	5.13e-55
N4BP3	2.16e-42	1.58	2.07e-41
COL5A2	5.21e-30	1.58	3.17e-29
GPR143	2.22e-22	1.58	9.72e-22
NOTUM	2.53e-20	1.58	1.02e-19
MARCKSL1	2.21e-80	1.57	7.75e-79
C19orf45	5.85e-30	1.57	3.55e-29
CGN	2.06e-28	1.57	1.18e-27
CCDC64B	9.85e-28	1.57	5.47e-27
SYT5	1.32e-14	1.57	4.07e-14
CASP14	6.93e-08	1.57	1.48e-07
KIF1A	1.89e-06	1.57	3.69e-06
RAD54B	1.31e-50	1.56	1.68e-49
ADAM19	1.06e-41	1.56	9.88e-41
GRHL2	1.15e-40	1.56	1.03e-39
FOXH1	1.4e-34	1.56	1.01e-33
EPHA10	2.67e-22	1.56	1.17e-21
ASCL2	9.1e-18	1.56	3.27e-17
RELT	1.11e-65	1.55	2.3e-64
SORD	1.52e-38	1.55	1.27e-37
MYLK2	9.35e-35	1.55	6.77e-34
ARHGAP11B	1.05e-30	1.55	6.56e-30
BRSK2	2.84e-12	1.55	7.75e-12
FSIP1	6.51e-09	1.55	1.47e-08
CBX4	2.19e-65	1.54	4.49e-64
FBXL6	2.4e-63	1.54	4.6e-62
FAM195A	4.33e-49	1.54	5.31e-48
XRCC2	1.65e-42	1.54	1.59e-41
PVRL4	1.25e-33	1.54	8.68e-33
ENTHD1	1.87e-31	1.54	1.19e-30
IL17REL	1.81e-19	1.54	7e-19
GDF15	6.67e-14	1.54	1.99e-13
HMP19	2.37e-13	1.54	6.84e-13
STXBP2	3.23e-72	1.53	8.38e-71
GPR68	1.16e-46	1.53	1.3e-45
HIST1H2AD	7.26e-30	1.53	4.39e-29
CLDN14	1.95e-29	1.53	1.16e-28
HIST3H2BB	1.07e-25	1.53	5.39e-25
TLL2	4.71e-25	1.53	2.32e-24
TSPAN1	3.15e-10	1.53	7.67e-10
GALE	4.48e-60	1.52	7.76e-59
SLC39A4	6.57e-28	1.52	3.68e-27
TMC4	7.37e-27	1.52	3.92e-26
LPPR5	7.51e-27	1.52	3.99e-26
TTC39A	1.87e-23	1.52	8.54e-23
SLC16A6	2.03e-12	1.52	5.59e-12
TYRP1	2.61e-12	1.52	7.13e-12
FLJ45983	1.3e-08	1.52	2.9e-08
WDR34	5.98e-80	1.51	2.05e-78
SERINC2	1.16e-42	1.51	1.12e-41
PLEKHN1	6.89e-30	1.51	4.18e-29
TEX19	4.47e-23	1.51	2.01e-22
ARNT2	2.37e-19	1.51	9.14e-19
TUBA1C	2.76e-85	1.5	1.15e-83
C9orf100	7.83e-51	1.5	1.02e-49
ILDR1	1.6e-38	1.5	1.34e-37
TREM1	3.05e-19	1.5	1.17e-18
GATA3	1.9e-13	1.5	5.53e-13
TMPRSS6	2.9e-08	1.5	6.32e-08
ORM2	1.1e-07	1.5	2.32e-07
HS6ST3	1.27e-07	1.5	2.67e-07
KCNJ3	0.000111871	1.5	0.000192428
ITSN1	5.46e-89	-1.5	2.61e-87
C3orf64	2.19e-88	-1.5	1.02e-86
C2CD2	1.62e-60	-1.5	2.85e-59
CAB39L	4.35e-49	-1.5	5.34e-48
SLC5A4	1.08e-44	-1.5	1.13e-43
KALRN	3.5e-40	-1.5	3.09e-39
FZD7	2.3e-37	-1.5	1.85e-36
TMIE	2.38e-37	-1.5	1.92e-36
NCOA7	3.07e-37	-1.5	2.46e-36
HAPLN4	4.9e-29	-1.5	2.87e-28
RARRES2	6.67e-26	-1.5	3.4e-25
HUNK	2.14e-20	-1.5	8.65e-20
MPL	2.49e-79	-1.51	8.39e-78
KAT2B	2.41e-65	-1.51	4.95e-64
CD200	2.8e-56	-1.51	4.34e-55
PPL	7.26e-45	-1.51	7.67e-44
ATP8B4	4.67e-44	-1.51	4.77e-43
PZP	2.96e-43	-1.51	2.93e-42
OLFML1	1.64e-41	-1.51	1.52e-40
WFIKKN2	5.47e-35	-1.51	3.99e-34
IL17D	1.8e-33	-1.51	1.24e-32
GDA	1.85e-29	-1.51	1.1e-28
HGF	1.73e-26	-1.51	9.03e-26
ZNF354C	9.58e-24	-1.51	4.45e-23
CBLN4	5.16e-20	-1.51	2.04e-19
LOC554202	1.34e-19	-1.51	5.24e-19
FMO1	1.52e-18	-1.51	5.63e-18
NALCN	2.49e-18	-1.51	9.17e-18
FRAS1	2.8e-18	-1.51	1.03e-17
GPR81	2.32e-15	-1.51	7.42e-15
PEBP4	3.51e-11	-1.51	9.02e-11
PCDHA10	7.58e-11	-1.51	1.91e-10
EREG	1.89e-10	-1.51	4.65e-10
NXNL1	6.14e-82	-1.52	2.27e-80
ARRDC3	3.67e-65	-1.52	7.48e-64
RNF125	1.73e-56	-1.52	2.69e-55
LPCAT2	6.83e-53	-1.52	9.44e-52
HCG11	5.21e-51	-1.52	6.8e-50
KLF2	3.73e-39	-1.52	3.2e-38
GNG7	7.99e-36	-1.52	6.06e-35
ZDHHC2	5e-34	-1.52	3.51e-33
HAAO	3.21e-32	-1.52	2.11e-31
MFGE8	5.59e-32	-1.52	3.64e-31
EPB49	1.44e-29	-1.52	8.61e-29
FAT1	4.19e-28	-1.52	2.36e-27
KCNE1L	1.21e-25	-1.52	6.09e-25
KCNJ12	7.37e-25	-1.52	3.59e-24
PLN	1.22e-24	-1.52	5.88e-24
MAP2	1.55e-24	-1.52	7.44e-24
PCDHB6	4.26e-22	-1.52	1.84e-21
RAI2	1.15e-20	-1.52	4.72e-20
RNF212	3.31e-13	-1.52	9.5e-13
C6orf15	2.77e-12	-1.52	7.56e-12
NLRP5	3.96e-11	-1.52	1.02e-10
LCA5	3.46e-54	-1.53	4.98e-53
ZEB2	7.14e-49	-1.53	8.69e-48
DKK4	1.73e-47	-1.53	2.01e-46
PPAPDC3	5.04e-42	-1.53	4.76e-41
STON1	1.35e-41	-1.53	1.25e-40
ZNF391	3.17e-31	-1.53	2.01e-30
MCTP1	5.51e-31	-1.53	3.47e-30
EMX2	4.94e-29	-1.53	2.9e-28
B3GNT5	8.01e-24	-1.53	3.74e-23
DRD1	3.71e-23	-1.53	1.68e-22
MPP6	2.75e-22	-1.53	1.2e-21
C6orf105	1.57e-19	-1.53	6.09e-19
MPPED1	8.23e-18	-1.53	2.96e-17
DMBT1	1.02e-13	-1.53	3e-13
IL20RA	2.37e-13	-1.53	6.84e-13
PPP1R14C	3.61e-09	-1.53	8.28e-09
ACSS2	1.03e-106	-1.54	9.89e-105
PGM5P2	1.23e-70	-1.54	3.02e-69
STAT5A	1.22e-62	-1.54	2.29e-61
ARHGAP26	1.76e-46	-1.54	1.97e-45
PDE1B	3.55e-42	-1.54	3.37e-41
DKFZp779M	1.86e-39	-1.54	1.6e-38
AMT	1.62e-33	-1.54	1.12e-32
KLRF1	2.08e-30	-1.54	1.29e-29
FAM129A	4.63e-28	-1.54	2.61e-27
INHBB	1.01e-27	-1.54	5.62e-27
SDK1	4.2e-25	-1.54	2.07e-24
GPER	5.21e-23	-1.54	2.34e-22
PCDHB5	2.19e-22	-1.54	9.58e-22
RNF39	1.72e-21	-1.54	7.28e-21
IRX4	2.66e-10	-1.54	6.49e-10
SGK1	3.39e-51	-1.55	4.45e-50
HSPA12A	6.49e-45	-1.55	6.86e-44
HSPA12B	1.82e-42	-1.55	1.75e-41
ALK	2.46e-29	-1.55	1.46e-28
TCF7L1	1.67e-27	-1.55	9.13e-27
IL22RA1	9.47e-24	-1.55	4.4e-23
PAX3	1.49e-23	-1.55	6.86e-23
SPATA18	2.32e-22	-1.55	1.01e-21
PKIA	6.23e-18	-1.55	2.25e-17
LBP	7.39e-07	-1.55	1.48e-06
GPRASP2	1.2e-75	-1.56	3.54e-74
ANKDD1A	3.46e-75	-1.56	1.01e-73
NOTCH4	7.91e-69	-1.56	1.82e-67
MAP1B	1.16e-39	-1.56	1.01e-38
TAGLN	2.84e-36	-1.56	2.2e-35
PCDHGA11	1.36e-34	-1.56	9.8e-34
FGL2	8.93e-34	-1.56	6.21e-33
PYGO1	6.79e-28	-1.56	3.79e-27
FAM180A	2.54e-27	-1.56	1.38e-26
DDX43	1.02e-18	-1.56	3.82e-18
SHC4	8.71e-11	-1.56	2.19e-10
TRPC1	4.48e-50	-1.57	5.68e-49
ACSBG1	1.35e-49	-1.57	1.69e-48
RP1L1	9.26e-45	-1.57	9.74e-44
RNASE4	8.14e-43	-1.57	7.93e-42
CXCR7	5.67e-40	-1.57	4.97e-39
TPTE2P1	3.14e-39	-1.57	2.7e-38
PARM1	2.86e-35	-1.57	2.11e-34
MSTN	4.07e-33	-1.57	2.76e-32
TSPAN11	7.59e-33	-1.57	5.11e-32
ANO2	1.44e-20	-1.57	5.86e-20
KCNQ4	2.73e-19	-1.57	1.05e-18
LAMC3	8.77e-19	-1.57	3.29e-18
B3GNT3	8.92e-11	-1.57	2.24e-10
GABARAPL1	6.16e-88	-1.58	2.82e-86
HYMAI	1.64e-62	-1.58	3.06e-61
PTPRM	3.41e-60	-1.58	5.92e-59
GPR124	1.46e-58	-1.58	2.42e-57
MAFF	1.63e-52	-1.58	2.21e-51
DPYD	3.67e-48	-1.58	4.37e-47
PLD1	5.73e-47	-1.58	6.52e-46
RRAGD	5.84e-42	-1.58	5.5e-41
PYROXD2	5e-40	-1.58	4.39e-39
PAR-SN	1.78e-36	-1.58	1.39e-35
ZNF423	3.68e-33	-1.58	2.5e-32
SGSM1	7.64e-25	-1.58	3.71e-24
VIPR2	5.57e-10	-1.58	1.34e-09
PON3	2.38e-08	-1.58	5.21e-08
AMOTL2	5.41e-78	-1.59	1.74e-76
STBD1	2.16e-69	-1.59	5.11e-68
NUDT7	8.37e-55	-1.59	1.23e-53
JUN	7.14e-48	-1.59	8.44e-47
CGB7	1.42e-42	-1.59	1.37e-41
ZNF154	5.14e-36	-1.59	3.94e-35
NAV2	2.58e-32	-1.59	1.7e-31
SGCA	4.32e-29	-1.59	2.54e-28
HOXD4	6.02e-29	-1.59	3.52e-28
ANKK1	7.14e-29	-1.59	4.16e-28
CACNB4	2.33e-26	-1.59	1.21e-25
SEC14L5	1.81e-25	-1.59	9.08e-25
CLCN4	3.28e-25	-1.59	1.63e-24
PCBP3	3.8e-21	-1.59	1.58e-20
MGP	1.32e-15	-1.59	4.26e-15
ABCA13	9.43e-12	-1.59	2.5e-11
DPYSL2	6.5e-73	-1.6	1.73e-71
ARHGAP10	4.05e-54	-1.6	5.83e-53
PMP2	3.51e-40	-1.6	3.1e-39
MYH7B	2.1e-37	-1.6	1.69e-36
KCNT2	7.28e-37	-1.6	5.76e-36
EPHA4	7.98e-36	-1.6	6.05e-35
C6orf142	3.87e-31	-1.6	2.45e-30
DLEC1	3.95e-30	-1.6	2.42e-29
SLC6A16	1.95e-27	-1.6	1.07e-26
AFF2	8.11e-27	-1.6	4.3e-26
LST-3TM12	1.38e-26	-1.6	7.26e-26
ACSS3	6.5e-23	-1.6	2.91e-22
IGFN1	2.14e-22	-1.6	9.4e-22
CACNA1G	1.24e-20	-1.6	5.08e-20
NIPAL1	4.58e-19	-1.6	1.74e-18
OMD	2.52e-16	-1.6	8.46e-16
PHYHD1	2.26e-13	-1.6	6.53e-13
CPB1	0.00127808	-1.6	0.00201274
ACO1	2.68e-89	-1.61	1.31e-87
DNAJB4	1.21e-83	-1.61	4.72e-82
CYP2U1	1.47e-77	-1.61	4.65e-76
ADRBK2	1.03e-73	-1.61	2.84e-72
C13orf15	2.21e-69	-1.61	5.22e-68
N4BP2L1	6.63e-69	-1.61	1.53e-67
CDH13	1.93e-65	-1.61	3.96e-64
CCDC82	9.05e-57	-1.61	1.42e-55
TLR4	5.14e-55	-1.61	7.58e-54
KIAA1614	1.2e-54	-1.61	1.76e-53
TYRO3	5.41e-54	-1.61	7.73e-53
MYL9	2.21e-48	-1.61	2.65e-47
TTLL10	7.35e-47	-1.61	8.31e-46
ADAMTS9	3.45e-43	-1.61	3.41e-42
ENDOU	6.92e-35	-1.61	5.04e-34
ZNF471	7.07e-30	-1.61	4.28e-29
PARD3B	8.95e-30	-1.61	5.39e-29
KCNB2	6.75e-28	-1.61	3.77e-27
MARK1	6.48e-27	-1.61	3.45e-26
ITIH3	1.23e-26	-1.61	6.46e-26
CFTR	1.48e-18	-1.61	5.48e-18
MT1A	4.66e-14	-1.61	1.4e-13
CHRM1	2.82e-11	-1.61	7.29e-11
WHAMML1	2.61e-62	-1.62	4.82e-61
CPA2	5.02e-56	-1.62	7.7e-55
IFFO2	8.09e-54	-1.62	1.15e-52
CEBPA	1.3e-47	-1.62	1.52e-46
NEDD9	2.88e-46	-1.62	3.2e-45
MYH3	5.44e-41	-1.62	4.95e-40
C6orf123	5.17e-40	-1.62	4.53e-39
BHLHE41	8.56e-39	-1.62	7.25e-38
TBX18	2.03e-31	-1.62	1.3e-30
CXCL6	1.7e-20	-1.62	6.92e-20
GALNTL1	4.3e-20	-1.62	1.71e-19
SDK2	9.57e-15	-1.62	2.97e-14
BCL11A	5.39e-11	-1.62	1.37e-10
FOXI1	9.25e-08	-1.62	1.96e-07
C1orf183	2.75e-54	-1.63	3.96e-53
CYP46A1	4.46e-49	-1.63	5.47e-48
TLE4	6.42e-49	-1.63	7.83e-48
GIMAP5	1.86e-43	-1.63	1.86e-42
PDE1A	1.27e-38	-1.63	1.07e-37
KIF26A	9.99e-36	-1.63	7.55e-35
LOC441869	1.21e-32	-1.63	8.05e-32
IL1RAPL2	4.17e-25	-1.63	2.06e-24
PLCB1	1.34e-24	-1.63	6.44e-24
KCNH3	2.29e-22	-1.63	1e-21
KRT79	1.81e-18	-1.63	6.71e-18
DAPL1	6.2e-14	-1.63	1.85e-13
RANBP3L	2.56e-13	-1.63	7.4e-13
AKR1B15	2.42e-12	-1.63	6.61e-12
FOXN3	7.02e-90	-1.64	3.56e-88
SYNPO	1.83e-67	-1.64	4.04e-66
ZCCHC24	2.66e-54	-1.64	3.84e-53
LRP1	1.72e-49	-1.64	2.13e-48
EYS	2.76e-49	-1.64	3.41e-48
SASH1	1.66e-47	-1.64	1.94e-46
BVES	2.17e-44	-1.64	2.25e-43
DSEL	2.25e-36	-1.64	1.75e-35
PCDHB4	5.98e-36	-1.64	4.58e-35
MYOM3	1e-32	-1.64	6.7e-32
HEY2	2.85e-28	-1.64	1.62e-27
KIAA1377	1.16e-27	-1.64	6.42e-27
DDIT4L	1.44e-25	-1.64	7.26e-25
CNTN3	3.96e-19	-1.64	1.51e-18
FCN2	1.93e-18	-1.64	7.11e-18
PKD2	4.52e-73	-1.65	1.21e-71
ABLIM1	3.22e-71	-1.65	8.03e-70
FEZ1	2.91e-51	-1.65	3.83e-50
MASP2	1.42e-45	-1.65	1.54e-44
ERVFRDE1	5.42e-44	-1.65	5.52e-43
CCDC136	4.53e-41	-1.65	4.13e-40
SATB1	5.52e-40	-1.65	4.83e-39
SGCE	4.4e-36	-1.65	3.38e-35
TNFRSF8	1.95e-35	-1.65	1.45e-34
LDHB	3e-31	-1.65	1.9e-30
ACSM3	4.46e-30	-1.65	2.73e-29
BTBD11	3.62e-29	-1.65	2.13e-28
CDH22	3.36e-25	-1.65	1.67e-24
NR2F1	1.89e-23	-1.65	8.66e-23
ZNF385D	8.87e-22	-1.65	3.78e-21
LAMA1	3.26e-21	-1.65	1.36e-20
GLP1R	6.11e-21	-1.65	2.53e-20
CNTN4	4.66e-18	-1.65	1.69e-17
EGF	6.08e-13	-1.65	1.72e-12
CDH5	3.31e-66	-1.66	7e-65
DENND2C	1.63e-50	-1.66	2.1e-49
LPHN2	2.46e-43	-1.66	2.45e-42
GSPT2	7.75e-37	-1.66	6.12e-36
C1orf175	2.88e-35	-1.66	2.12e-34
DYNC1I1	1.09e-30	-1.66	6.81e-30
AIF1L	5.16e-27	-1.66	2.76e-26
EFNB3	5.36e-27	-1.66	2.86e-26
MGC45800	1.04e-24	-1.66	5.01e-24
ABO	6.59e-21	-1.66	2.72e-20
RASSF6	1.4e-17	-1.66	4.98e-17
PCDHGB5	2.35e-15	-1.66	7.5e-15
DIXDC1	5.35e-73	-1.67	1.43e-71
RPE65	3.57e-69	-1.67	8.39e-68
HBG1	6.84e-65	-1.67	1.38e-63
LOC644538	5.76e-64	-1.67	1.13e-62
PPARA	2.72e-57	-1.67	4.33e-56
EDA	1.19e-56	-1.67	1.87e-55
ARHGEF6	9.83e-51	-1.67	1.27e-49
PRDM8	2.08e-47	-1.67	2.41e-46
GPR120	1.89e-45	-1.67	2.04e-44
FNDC4	3.25e-41	-1.67	2.97e-40
C1orf115	5.13e-35	-1.67	3.75e-34
ENPP6	1.88e-34	-1.67	1.35e-33
CYBRD1	2.42e-32	-1.67	1.6e-31
MBNL3	1.01e-26	-1.67	5.31e-26
FMN2	6.78e-25	-1.67	3.3e-24
MFAP5	3.64e-22	-1.67	1.58e-21
PTHLH	4.7e-17	-1.67	1.63e-16
SLITRK5	3.88e-14	-1.67	1.17e-13
LOC257358	3.67e-85	-1.68	1.52e-83
TTC28	7.62e-82	-1.68	2.8e-80
THSD1	3.52e-77	-1.68	1.09e-75
TENC1	9.45e-77	-1.68	2.9e-75
UTS2D	9.49e-70	-1.68	2.26e-68
UNC13C	2.06e-52	-1.68	2.8e-51
P2RY14	3.8e-48	-1.68	4.51e-47
UBE2Q2P1	1.39e-47	-1.68	1.63e-46
NKAIN2	3.08e-35	-1.68	2.27e-34
THSD7A	1.58e-31	-1.68	1.01e-30
ZNF667	5.97e-26	-1.68	3.05e-25
ZNF488	1.24e-24	-1.68	5.99e-24
NFASC	2.95e-22	-1.68	1.29e-21
BICC1	1.12e-20	-1.68	4.58e-20
RYR1	2.04e-19	-1.68	7.88e-19
FOXC1	3.12e-19	-1.68	1.2e-18
WDR17	6.9e-15	-1.68	2.16e-14
UTRN	6.61e-69	-1.69	1.53e-67
SLC9A9	4.14e-59	-1.69	6.98e-58
LOC285830	4.92e-59	-1.69	8.29e-58
PRNP	6.27e-58	-1.69	1.02e-56
RASIP1	2.32e-54	-1.69	3.36e-53
CFI	1.07e-43	-1.69	1.08e-42
GRM7	8.84e-43	-1.69	8.6e-42
PIWIL4	3.26e-42	-1.69	3.1e-41
PDE5A	1.39e-32	-1.69	9.29e-32
SORBS2	2.34e-25	-1.69	1.17e-24
VWDE	7.96e-13	-1.69	2.24e-12
C11orf87	5.31e-76	-1.7	1.6e-74
ALAS2	5.58e-71	-1.7	1.38e-69
GPR182	1.72e-69	-1.7	4.07e-68
ELTD1	2.8e-67	-1.7	6.13e-66
LOC285419	1.34e-64	-1.7	2.68e-63
C2orf58	7.75e-56	-1.7	1.17e-54
GPRC5B	6.61e-50	-1.7	8.33e-49
ZNF483	4.52e-41	-1.7	4.12e-40
LOC100133	6.55e-39	-1.7	5.56e-38
TCF15	3.93e-32	-1.7	2.57e-31
LYNX1	4.15e-24	-1.7	1.95e-23
ZNF208	6.48e-20	-1.7	2.56e-19
GPT	1.02e-15	-1.7	3.32e-15
MUC7	8.05e-15	-1.7	2.51e-14
NPAS4	2.04e-58	-1.71	3.35e-57
ADD3	5.89e-53	-1.71	8.16e-52
MYOZ2	3.07e-50	-1.71	3.93e-49
ZNF502	8.44e-44	-1.71	8.55e-43
EVC2	3.98e-41	-1.71	3.64e-40
PLA2G5	1.2e-35	-1.71	9.02e-35
CCDC80	4.5e-32	-1.71	2.94e-31
ST8SIA1	1.91e-25	-1.71	9.57e-25
LOC283174	6.69e-20	-1.71	2.64e-19
CYP3A4	2.96e-101	-1.72	2.24e-99
C17orf103	4.27e-86	-1.72	1.83e-84
RGL1	4.8e-72	-1.72	1.24e-70
ZC3H12B	4.13e-68	-1.72	9.26e-67
SLC47A2	5.89e-59	-1.72	9.87e-58
TRPC6	2.86e-57	-1.72	4.55e-56
FLJ37543	2.09e-56	-1.72	3.25e-55
PM20D1	2.08e-52	-1.72	2.82e-51
SPATA22	3.86e-45	-1.72	4.11e-44
UST	1.21e-39	-1.72	1.05e-38
SLITRK2	1.75e-37	-1.72	1.41e-36
CPXM2	6.09e-36	-1.72	4.65e-35
FMOD	2.1e-29	-1.72	1.24e-28
PDZD4	2.96e-25	-1.72	1.47e-24
PCDHGA4	3.68e-24	-1.72	1.74e-23
DIRAS3	4.32e-20	-1.72	1.72e-19
HPGD	1.44e-13	-1.72	4.22e-13
LOC729467	1.46e-133	-1.73	4.54e-131
AHNAK	2.27e-66	-1.73	4.82e-65
PTPN21	7.21e-63	-1.73	1.37e-61
GIMAP6	5.39e-62	-1.73	9.88e-61
PIK3R1	6.57e-60	-1.73	1.13e-58
PTGER4	2.06e-54	-1.73	3e-53
CPM	6.05e-50	-1.73	7.65e-49
ARHGAP6	6.59e-49	-1.73	8.03e-48
DNAH6	3.17e-28	-1.73	1.8e-27
AMIGO2	7.17e-27	-1.73	3.82e-26
MCTP2	1.48e-26	-1.73	7.77e-26
SLC26A7	2.03e-25	-1.73	1.02e-24
CBLN1	1.39e-22	-1.73	6.14e-22
NTN4	2.69e-20	-1.73	1.08e-19
SCGB2A2	0.000388691	-1.73	0.000640416
MRGPRX2	8.02e-104	-1.74	6.75e-102
ARID5B	5.36e-76	-1.74	1.61e-74
ANTXR2	4.5e-74	-1.74	1.26e-72
TCF21	1.68e-72	-1.74	4.39e-71
CNRIP1	4.17e-69	-1.74	9.77e-68
C20orf160	1.03e-64	-1.74	2.06e-63
SYNE1	1.13e-64	-1.74	2.27e-63
PPP4R1L	8.45e-50	-1.74	1.06e-48
GIMAP7	1.09e-46	-1.74	1.22e-45
LRCH2	3.12e-46	-1.74	3.46e-45
LOC728819	3.23e-44	-1.74	3.32e-43
FHOD3	1.89e-43	-1.74	1.89e-42
ZNF662	9.33e-33	-1.74	6.26e-32
ARL4A	3.58e-67	-1.75	7.82e-66
NR5A2	3.22e-55	-1.75	4.78e-54
PNMAL2	5.42e-47	-1.75	6.17e-46
SNORD116-	6.28e-17	-1.75	2.16e-16
TNS4	1.48e-13	-1.75	4.32e-13
HP	2.62e-12	-1.75	7.15e-12
LOC201651	8.58e-89	-1.76	4.07e-87
EEPD1	4.25e-88	-1.76	1.98e-86
CDC14C	3.14e-80	-1.76	1.1e-78
ZNF781	6.89e-78	-1.76	2.2e-76
CD302	8.38e-74	-1.76	2.33e-72
CCDC152	6.52e-59	-1.76	1.09e-57
KCNJ2	1.91e-57	-1.76	3.06e-56
APBA1	5.18e-50	-1.76	6.57e-49
PTPN14	1.43e-49	-1.76	1.78e-48
LDB3	1.32e-47	-1.76	1.55e-46
PRKCA	5.33e-45	-1.76	5.66e-44
CHST3	2.86e-44	-1.76	2.95e-43
SULT1C3	8.48e-29	-1.76	4.91e-28
CX3CR1	5.95e-25	-1.76	2.91e-24
C8orf47	2.07e-19	-1.76	7.99e-19
TGM5	1.3e-17	-1.76	4.65e-17
CP	1.05e-07	-1.76	2.22e-07
VIP	3.49e-78	-1.77	1.12e-76
PLA2R1	1.97e-61	-1.77	3.55e-60
GLB1L3	1.36e-41	-1.77	1.26e-40
ITGA9	6.57e-40	-1.77	5.74e-39
TTPA	1.72e-29	-1.77	1.03e-28
PM20D2	7.55e-29	-1.77	4.39e-28
NPM2	1.38e-24	-1.77	6.62e-24
ENPP3	8.43e-20	-1.77	3.31e-19
LOC642587	8.43e-12	-1.77	2.24e-11
KCTD4	6.38e-95	-1.78	3.9e-93
PLEKHM3	2.92e-84	-1.78	1.18e-82
C10orf54	3.86e-67	-1.78	8.41e-66
NEXN	4.2e-55	-1.78	6.21e-54
KLF14	8.45e-53	-1.78	1.16e-51
PRDM5	3.09e-52	-1.78	4.18e-51
ACTA2	2.51e-49	-1.78	3.11e-48
SEMA5A	1.08e-40	-1.78	9.76e-40
LGR4	1.38e-39	-1.78	1.19e-38
DLG2	6.51e-38	-1.78	5.32e-37
GAS1	2.97e-37	-1.78	2.39e-36
KCNK2	1.32e-16	-1.78	4.5e-16
XDH	4.32e-15	-1.78	1.36e-14
SLC6A15	2.18e-13	-1.78	6.31e-13
CYP4F22	6.39e-10	-1.78	1.53e-09
CSRNP1	2.51e-81	-1.79	9.06e-80
IL11RA	3.63e-77	-1.79	1.13e-75
EPB41L2	9.8e-71	-1.79	2.41e-69
PFKFB3	6.27e-55	-1.79	9.22e-54
CAPN3	8.6e-45	-1.79	9.06e-44
IRAK3	1.1e-36	-1.79	8.63e-36
FLG	3.11e-28	-1.79	1.76e-27
STON1-GTF	5.48e-22	-1.79	2.36e-21
GPR87	1e-16	-1.79	3.41e-16
TLN2	4.19e-86	-1.8	1.81e-84
KLF9	1.14e-84	-1.8	4.64e-83
PPYR1	6.83e-46	-1.8	7.48e-45
VLDLR	1.5e-43	-1.8	1.51e-42
AMY2B	9.74e-41	-1.8	8.78e-40
CYTL1	7.63e-38	-1.8	6.23e-37
PDE9A	7.87e-34	-1.8	5.5e-33
BEND7	5.24e-26	-1.8	2.69e-25
WISP2	4.66e-20	-1.8	1.85e-19
C4orf12	1.35e-64	-1.81	2.7e-63
ZDHHC15	5.35e-38	-1.81	4.38e-37
GRIN2A	4.13e-25	-1.81	2.04e-24
RRAD	2.58e-24	-1.81	1.22e-23
TNN	2.65e-18	-1.81	9.75e-18
F8	6.84e-91	-1.82	3.63e-89
KCTD12	3.77e-75	-1.82	1.1e-73
ELANE	2.78e-70	-1.82	6.75e-69
DUSP6	2.15e-61	-1.82	3.86e-60
GPR34	1.3e-52	-1.82	1.77e-51
GOLGA6L5	2.57e-51	-1.82	3.39e-50
NMB	7.05e-46	-1.82	7.72e-45
PCDHGA6	2.8e-43	-1.82	2.78e-42
PROK1	5.33e-31	-1.82	3.36e-30
ROR1	5.91e-30	-1.82	3.59e-29
PCDHGA5	7.31e-30	-1.82	4.42e-29
FAM3B	6.87e-11	-1.82	1.74e-10
CAT	3.01e-124	-1.83	5.78e-122
CLEC1A	3.04e-72	-1.83	7.89e-71
SAMD4A	2.62e-67	-1.83	5.75e-66
NPR2	1.42e-64	-1.83	2.84e-63
C1orf190	4.51e-62	-1.83	8.29e-61
STX11	8.22e-58	-1.83	1.33e-56
FAM49A	8.95e-56	-1.83	1.35e-54
ZC3H12C	1.41e-55	-1.83	2.12e-54
RND3	2.16e-50	-1.83	2.76e-49
IL17RD	5.18e-46	-1.83	5.7e-45
BACH2	7.4e-43	-1.83	7.22e-42
KIF25	6.43e-39	-1.83	5.46e-38
HRC	2.15e-38	-1.83	1.79e-37
GLT25D2	5.6e-37	-1.83	4.45e-36
ZNF462	2.1e-33	-1.83	1.44e-32
WBSCR17	2.04e-27	-1.83	1.12e-26
STX19	4.39e-26	-1.83	2.26e-25
HFM1	2.29e-59	-1.84	3.89e-58
TDRD6	1.02e-47	-1.84	1.2e-46
C11orf53	1.18e-41	-1.84	1.09e-40
CCRL1	1.6e-41	-1.84	1.48e-40
NPAS3	3.99e-41	-1.84	3.64e-40
LOC440173	1.35e-38	-1.84	1.13e-37
C11orf93	1.17e-35	-1.84	8.84e-35
SLC25A18	1.05e-30	-1.84	6.52e-30
LDHD	1.02e-29	-1.84	6.09e-29
NAV3	4.01e-26	-1.84	2.06e-25
KBTBD12	1.42e-25	-1.84	7.15e-25
DIRAS2	1.4e-24	-1.84	6.71e-24
CBX7	1.37e-76	-1.85	4.19e-75
EHD2	1.78e-74	-1.85	5.06e-73
ESR2	2.97e-74	-1.85	8.35e-73
WHAMML2	8.1e-68	-1.85	1.8e-66
SLCO1C1	7.27e-64	-1.85	1.42e-62
AMOTL1	2.74e-55	-1.85	4.08e-54
RNF180	7.29e-54	-1.85	1.04e-52
CCL23	1.61e-46	-1.85	1.8e-45
KCNIP1	1.58e-44	-1.85	1.65e-43
ADAMTS3	2.52e-42	-1.85	2.41e-41
FAM184A	5.04e-40	-1.85	4.42e-39
AVPR1A	4.92e-37	-1.85	3.92e-36
CCDC68	3.16e-25	-1.85	1.57e-24
ADAMTS8	1.01e-22	-1.85	4.48e-22
SCAND3	1.48e-16	-1.85	5.03e-16
ROBO4	1.21e-87	-1.86	5.49e-86
ERG	1.54e-76	-1.86	4.7e-75
EMP1	1.42e-68	-1.86	3.25e-67
DLC1	1.52e-64	-1.86	3.03e-63
APOLD1	6.64e-58	-1.86	1.08e-56
PRKD1	1.42e-57	-1.86	2.29e-56
CXCR2	2.56e-57	-1.86	4.08e-56
AGPAT9	1.42e-43	-1.86	1.43e-42
SLC1A7	3.34e-38	-1.86	2.76e-37
HOXA10	1.23e-37	-1.86	9.98e-37
FOLR2	2.85e-36	-1.86	2.21e-35
ABCC6P1	1.09e-35	-1.86	8.24e-35
SLC14A1	5.96e-32	-1.86	3.88e-31
LOC643763	8.02e-32	-1.86	5.2e-31
SLC7A4	4.53e-11	-1.86	1.16e-10
MUC16	1.56e-08	-1.86	3.44e-08
FERMT2	7.07e-83	-1.87	2.71e-81
ARHGEF15	1.6e-74	-1.87	4.58e-73
LARP6	9.74e-63	-1.87	1.84e-61
LRP4	3.16e-43	-1.87	3.14e-42
TRIM2	9.4e-40	-1.87	8.17e-39
PCSK5	5.61e-38	-1.87	4.6e-37
IL34	2.15e-27	-1.87	1.17e-26
CECR7	3.8e-27	-1.87	2.04e-26
ZNF334	1.62e-26	-1.87	8.49e-26
C10orf116	4.28e-23	-1.87	1.93e-22
NPR3	1.64e-21	-1.87	6.94e-21
CFL2	1.24e-116	-1.88	1.62e-114
PPAP2A	2.04e-95	-1.88	1.27e-93
NR3C1	1.55e-88	-1.88	7.27e-87
GABRA4	7.21e-85	-1.88	2.97e-83
CUBN	9.09e-74	-1.88	2.5e-72
EPDR1	7.84e-52	-1.88	1.05e-50
CDH12	1.42e-43	-1.88	1.43e-42
WLS	1.78e-41	-1.88	1.65e-40
NOV	5.98e-41	-1.88	5.43e-40
ZDBF2	4.35e-36	-1.88	3.35e-35
ELOVL3	1.4e-31	-1.88	8.97e-31
KIRREL	2.33e-30	-1.88	1.44e-29
ADRA2A	3.28e-30	-1.88	2.01e-29
KIAA0754	4.59e-29	-1.88	2.69e-28
ANPEP	2.16e-24	-1.88	1.03e-23
SPTBN1	1.37e-131	-1.89	3.76e-129
CASP12	1.15e-95	-1.89	7.22e-94
MCAM	1.64e-87	-1.89	7.37e-86
GNG2	1.26e-72	-1.89	3.31e-71
YPEL4	3.67e-63	-1.89	7.02e-62
OR2L13	2.03e-58	-1.89	3.34e-57
THRB	3.95e-52	-1.89	5.31e-51
RRN3P1	6.89e-49	-1.89	8.39e-48
SNCAIP	6.07e-37	-1.89	4.81e-36
EPHA7	1.82e-20	-1.89	7.39e-20
SEMA3E	1.13e-15	-1.89	3.66e-15
RHOJ	7.32e-76	-1.9	2.19e-74
PDE7B	1.87e-65	-1.9	3.84e-64
C2orf71	7.39e-52	-1.9	9.88e-51
RIMS3	3.45e-48	-1.9	4.11e-47
CYR61	3.55e-44	-1.9	3.64e-43
RASL10A	9.16e-44	-1.9	9.27e-43
PDGFRA	1.82e-39	-1.9	1.57e-38
COL4A3	2.97e-27	-1.9	1.61e-26
CR1	7.66e-24	-1.9	3.57e-23
LEFTY2	6.52e-20	-1.9	2.58e-19
CHODL	1.2e-19	-1.9	4.68e-19
PEG3	4.23e-16	-1.9	1.4e-15
MEST	1.44e-43	-1.91	1.45e-42
CALCR	1.96e-40	-1.91	1.75e-39
PCDHGA9	2.88e-38	-1.91	2.39e-37
LOC100126	1.41e-34	-1.91	1.01e-33
ECSCR	4.78e-71	-1.92	1.18e-69
LOC401093	8.52e-70	-1.92	2.03e-68
KANK3	1.32e-65	-1.92	2.73e-64
KCNMB2	5.47e-53	-1.92	7.59e-52
CLEC4F	2.29e-31	-1.92	1.46e-30
GRIA3	3.7e-29	-1.92	2.18e-28
LAMC2	6.15e-20	-1.92	2.43e-19
SOX8	3.46e-19	-1.92	1.32e-18
ANO5	5.24e-17	-1.92	1.82e-16
EPAS1	2.02e-91	-1.93	1.09e-89
GPR116	9.01e-85	-1.93	3.7e-83
DAAM2	4.71e-64	-1.93	9.26e-63
ANGPTL2	7.12e-60	-1.93	1.23e-58
NCRNA0008	6.03e-52	-1.93	8.1e-51
GULP1	4.17e-46	-1.93	4.6e-45
NACAD	2.68e-45	-1.93	2.88e-44
KIAA1683	4.53e-40	-1.93	3.98e-39
CLDN2	6.33e-32	-1.93	4.11e-31
SLIT2	5.82e-31	-1.93	3.66e-30
SLC16A11	5.52e-28	-1.93	3.1e-27
ST8SIA2	2.03e-22	-1.93	8.92e-22
CRABP1	3.87e-08	-1.93	8.38e-08
PROKR1	3.06e-68	-1.94	6.89e-67
ABCA5	6.27e-65	-1.94	1.27e-63
SEPP1	4.96e-55	-1.94	7.33e-54
CNTN6	1.06e-49	-1.94	1.33e-48
IRS2	5.28e-48	-1.94	6.26e-47
ALPL	2.71e-40	-1.94	2.4e-39
C2CD4B	6.01e-26	-1.94	3.07e-25
OCA2	2.78e-22	-1.94	1.21e-21
CADM2	9.65e-22	-1.94	4.11e-21
SCGN	2.34e-15	-1.94	7.46e-15
LCN6	1.02e-63	-1.95	1.99e-62
LRIG3	1.02e-55	-1.95	1.54e-54
RHOU	2.85e-53	-1.95	4e-52
RNF157	3.56e-38	-1.95	2.94e-37
EDN1	4.14e-37	-1.95	3.3e-36
GCNT4	6.83e-36	-1.95	5.2e-35
FRMPD1	2.36e-32	-1.95	1.56e-31
BAALC	7.61e-32	-1.95	4.94e-31
PCDH19	1.04e-27	-1.95	5.79e-27
CUX2	1.12e-18	-1.95	4.17e-18
SMR3B	1.79e-18	-1.95	6.62e-18
CCL16	1.58e-89	-1.96	7.82e-88
FLJ13197	3.55e-55	-1.96	5.26e-54
PTCH2	8.86e-46	-1.96	9.67e-45
CRHR1	1.93e-20	-1.96	7.8e-20
MOCS1	1.7e-101	-1.97	1.31e-99
METTL7A	1.1e-98	-1.97	7.45e-97
PRCD	1.68e-85	-1.97	7.1e-84
EGFLAM	4.46e-82	-1.97	1.65e-80
PTRF	2.43e-81	-1.97	8.8e-80
SSPN	1.17e-74	-1.97	3.35e-73
ALDH2	6.11e-53	-1.97	8.45e-52
RAB3C	8.39e-39	-1.97	7.11e-38
TPPP	1.22e-37	-1.97	9.92e-37
DPP4	1.75e-35	-1.97	1.31e-34
ADM	3.95e-35	-1.97	2.89e-34
MPZ	7.22e-35	-1.97	5.25e-34
CYP1A1	1.05e-33	-1.97	7.28e-33
ABLIM3	7.06e-32	-1.97	4.58e-31
IGF2	8.37e-30	-1.97	5.04e-29
DCHS2	1.39e-29	-1.97	8.29e-29
C1QL2	6.86e-24	-1.97	3.2e-23
CRISPLD1	1.05e-20	-1.97	4.29e-20
KCNK3	1.65e-19	-1.97	6.41e-19
DCDC2	2.17e-14	-1.97	6.63e-14
SEL1L2	3.62e-104	-1.98	3.1e-102
FOXO1	4.58e-96	-1.98	2.95e-94
ADCY4	4.99e-64	-1.98	9.8e-63
GPR44	2.08e-56	-1.98	3.24e-55
C6orf174	1.4e-47	-1.98	1.63e-46
DPY19L2	1.59e-40	-1.98	1.42e-39
CNNM1	3.46e-23	-1.98	1.56e-22
CSMD1	1.54e-22	-1.98	6.8e-22
SH3D19	4.17e-112	-1.99	4.79e-110
ATP1B2	2.71e-58	-1.99	4.45e-57
MMP28	6.06e-48	-1.99	7.18e-47
SEMA6A	8.85e-48	-1.99	1.04e-46
SEMA3A	7.9e-46	-1.99	8.63e-45
PKDCC	1.44e-45	-1.99	1.56e-44
LONRF3	6.82e-43	-1.99	6.66e-42
SOCS2	6.66e-38	-1.99	5.44e-37
TLL1	1.93e-35	-1.99	1.44e-34
BANK1	1.07e-23	-1.99	4.95e-23
MYL7	1.17e-23	-1.99	5.4e-23
KCNC2	2.14e-09	-1.99	4.97e-09
MMRN2	2.98e-86	-2	1.29e-84
GYPC	3.37e-79	-2	1.13e-77
CRIM1	1.42e-72	-2	3.72e-71
RECK	1.56e-66	-2	3.32e-65
LHX6	9.35e-57	-2	1.47e-55
MOBKL2B	1.75e-54	-2	2.55e-53
PTCH1	4.69e-51	-2	6.13e-50
PDZRN4	1.52e-23	-2	6.98e-23
GPR110	3.06e-18	-2	1.12e-17
LTBP4	1.54e-78	-2.01	5.02e-77
TEK	7.1e-61	-2.01	1.26e-59
ZNF677	3.19e-52	-2.01	4.31e-51
HRNR	1.47e-49	-2.01	1.83e-48
PRUNE2	1.97e-44	-2.01	2.05e-43
AKAP2	2.06e-41	-2.01	1.9e-40
SLC26A4	3.57e-39	-2.01	3.06e-38
HEPACAM2	1.28e-13	-2.01	3.74e-13
LY6D	3.6e-12	-2.01	9.77e-12
NMT2	6.24e-94	-2.02	3.65e-92
VWF	2.75e-77	-2.02	8.57e-76
PTPRB	3.36e-66	-2.02	7.1e-65
RAPGEF3	2.8e-59	-2.02	4.74e-58
ABCG2	1.85e-47	-2.02	2.15e-46
MYO1H	2.3e-47	-2.02	2.65e-46
ZNF366	3.68e-47	-2.02	4.22e-46
MT1L	1.27e-35	-2.02	9.58e-35
DMRTA1	9.68e-25	-2.02	4.68e-24
KLK3	7.05e-23	-2.02	3.15e-22
GIMAP8	3.2e-85	-2.03	1.33e-83
TEPP	6.84e-80	-2.03	2.33e-78
SOX7	1.94e-73	-2.03	5.29e-72
AASS	4.72e-73	-2.03	1.26e-71
TACC1	2.64e-67	-2.03	5.78e-66
NDN	4.13e-66	-2.03	8.69e-65
KLHL4	7.2e-52	-2.03	9.64e-51
PPP2R2B	1.67e-48	-2.03	2e-47
VGLL3	3.02e-47	-2.03	3.48e-46
MFSD4	2.48e-44	-2.03	2.56e-43
TNNI3K	6.06e-37	-2.03	4.81e-36
C14orf64	4.87e-36	-2.03	3.74e-35
NCRNA0011	1.35e-29	-2.03	8.11e-29
MYRIP	1.81e-26	-2.03	9.47e-26
PTGER3	5.44e-24	-2.03	2.55e-23
C1orf95	2.41e-19	-2.03	9.29e-19
TMEM47	2.67e-57	-2.04	4.25e-56
CDH4	4.7e-47	-2.04	5.36e-46
MGAT3	2.57e-44	-2.04	2.65e-43
STOX2	2.95e-41	-2.04	2.7e-40
GPR88	1.79e-34	-2.04	1.28e-33
NR4A3	2.79e-34	-2.04	1.98e-33
FCER1A	3.88e-27	-2.04	2.09e-26
KCNA4	1.45e-97	-2.05	9.61e-96
TMEM22	5.76e-88	-2.05	2.66e-86
GAS2	1.98e-53	-2.05	2.79e-52
PDLIM3	2.29e-51	-2.05	3.02e-50
PHYHIPL	3.53e-40	-2.05	3.11e-39
EPHB6	4.48e-32	-2.05	2.93e-31
HAP1	1.58e-31	-2.05	1.01e-30
CDKL2	4.64e-28	-2.05	2.61e-27
IL22RA2	3.16e-24	-2.05	1.5e-23
CLEC10A	1.22e-21	-2.05	5.18e-21
KCNA2	9.43e-74	-2.06	2.59e-72
PRKAR2B	1.33e-49	-2.06	1.65e-48
TMEM35	8.61e-41	-2.06	7.78e-40
ARHGEF4	3.83e-36	-2.06	2.95e-35
ZSCAN23	1.33e-33	-2.06	9.22e-33
PTH2R	6.04e-29	-2.06	3.53e-28
ATP13A4	3.81e-15	-2.06	1.2e-14
KANK1	1.07e-90	-2.07	5.61e-89
MYCT1	8.19e-89	-2.07	3.89e-87
CDC14B	1.39e-88	-2.07	6.54e-87
ST6GALNAC	5.31e-83	-2.07	2.04e-81
CCDC36	7.3e-72	-2.07	1.87e-70
SOBP	9.96e-67	-2.07	2.14e-65
TMOD1	1.03e-63	-2.07	2e-62
PCDH18	1.69e-62	-2.07	3.15e-61
SRL	4.27e-62	-2.07	7.86e-61
FGF7	1.4e-53	-2.07	1.98e-52
SULT1C4	1.01e-42	-2.07	9.76e-42
C5orf27	4.48e-32	-2.07	2.93e-31
HSD3B2	4.45e-27	-2.07	2.39e-26
IGF2BP2	1.93e-26	-2.07	1e-25
FCER2	4.08e-22	-2.07	1.76e-21
CXCL1	3.44e-21	-2.07	1.44e-20
SCGB1D2	2.13e-06	-2.07	4.14e-06
KLHL33	2.35e-126	-2.08	5.14e-124
PPAP2B	9.24e-118	-2.08	1.26e-115
GRIN2B	5.14e-80	-2.08	1.76e-78
ADAMTSL4	2.27e-59	-2.08	3.86e-58
LEPREL1	3.17e-56	-2.08	4.89e-55
PRDM16	9.09e-54	-2.08	1.29e-52
PCDHGB6	3.48e-47	-2.08	4e-46
CCDC8	5.41e-41	-2.08	4.92e-40
MPPED2	2.25e-36	-2.08	1.75e-35
PAR5	1.64e-35	-2.08	1.22e-34
RFX6	1.41e-30	-2.08	8.73e-30
CALML3	2.78e-11	-2.08	7.18e-11
CELF2	9.95e-68	-2.09	2.21e-66
MEIS2	5.09e-67	-2.09	1.11e-65
RUNDC3B	5.12e-64	-2.09	1.01e-62
FLJ35024	1.38e-47	-2.09	1.62e-46
ABCC6	8.43e-28	-2.09	4.69e-27
SLAIN1	4.71e-27	-2.09	2.53e-26
PTGDS	5.56e-25	-2.09	2.72e-24
ACE2	3.99e-20	-2.09	1.59e-19
KCNAB1	8.86e-84	-2.1	3.48e-82
CD34	1.11e-110	-2.11	1.21e-108
RHOXF1	3.62e-87	-2.11	1.6e-85
SPARCL1	1.12e-68	-2.11	2.56e-67
FLJ42875	4.88e-68	-2.11	1.09e-66
TBX15	1.09e-67	-2.11	2.41e-66
MAP7D3	8.22e-65	-2.11	1.66e-63
SLC29A4	2.68e-41	-2.11	2.46e-40
NR4A1	1.52e-40	-2.11	1.36e-39
CALN1	6.1e-38	-2.11	4.99e-37
C5orf23	2.41e-30	-2.11	1.48e-29
SNCA	6.73e-73	-2.12	1.78e-71
FBLN5	1.8e-64	-2.12	3.57e-63
DOCK11	5.16e-63	-2.12	9.82e-62
SMAD9	7.08e-50	-2.12	8.91e-49
SPOCK3	5.8e-46	-2.12	6.37e-45
FLNC	2.55e-41	-2.12	2.34e-40
FAM166B	1.45e-40	-2.12	1.3e-39
FGF9	5.2e-36	-2.12	3.98e-35
TAL1	5.43e-83	-2.13	2.09e-81
SPRY1	1.6e-75	-2.13	4.7e-74
MSRB3	9.02e-69	-2.13	2.07e-67
CPAMD8	1.71e-34	-2.13	1.23e-33
FERMT1	1.56e-19	-2.13	6.07e-19
CXCL14	4.01e-18	-2.13	1.46e-17
SCRG1	5.09e-18	-2.13	1.85e-17
CCDC46	1.19e-84	-2.14	4.84e-83
RCAN1	4.89e-62	-2.14	8.97e-61
SYT15	1.61e-54	-2.14	2.35e-53
CYP26B1	1.69e-46	-2.14	1.89e-45
TAC1	1.49e-30	-2.14	9.21e-30
RSPO1	1.25e-25	-2.14	6.32e-25
CXCL5	4.47e-22	-2.14	1.93e-21
PALM2-AKA	4.06e-111	-2.15	4.48e-109
CABP1	1.8e-77	-2.15	5.64e-76
HYAL1	3.84e-66	-2.15	8.09e-65
TM4SF18	3.04e-65	-2.15	6.23e-64
MRAP2	1.31e-30	-2.15	8.14e-30
CYP4F12	1.1e-23	-2.15	5.1e-23
C2orf84	3.63e-91	-2.16	1.95e-89
TMEM88	5.29e-73	-2.16	1.41e-71
C7orf51	1.26e-53	-2.16	1.79e-52
NTF3	1.97e-35	-2.16	1.46e-34
TXNIP	5.02e-99	-2.17	3.44e-97
PELI2	2.52e-70	-2.17	6.12e-69
MGLL	7.88e-67	-2.17	1.7e-65
LOC399959	5.35e-66	-2.17	1.12e-64
WSCD1	1.42e-59	-2.17	2.43e-58
GPR97	5.51e-47	-2.17	6.26e-46
L3MBTL4	3.87e-39	-2.17	3.32e-38
MYO16	4.3e-38	-2.17	3.54e-37
GDF5	7.39e-29	-2.17	4.29e-28
STEAP4	4.43e-25	-2.17	2.18e-24
KRT6B	7.41e-10	-2.17	1.77e-09
LOC90586	1.54e-119	-2.18	2.27e-117
CXorf36	1.98e-102	-2.18	1.57e-100
MMD	6.37e-85	-2.18	2.63e-83
NCALD	5.15e-56	-2.18	7.89e-55
RASD1	1.32e-35	-2.18	9.93e-35
ANXA3	1.03e-30	-2.18	6.44e-30
GNG11	5.72e-102	-2.19	4.52e-100
CLDND2	3.1e-93	-2.19	1.75e-91
SOX17	5.86e-75	-2.19	1.7e-73
VWCE	2.32e-68	-2.19	5.26e-67
SH3TC2	8.67e-63	-2.19	1.64e-61
MUSTN1	2.26e-53	-2.19	3.18e-52
MT1X	2.85e-52	-2.19	3.85e-51
PTGIS	3.79e-45	-2.19	4.04e-44
LOC286002	7.33e-38	-2.19	5.99e-37
psiTPTE22	3.01e-27	-2.19	1.63e-26
S1PR1	2.07e-81	-2.2	7.56e-80
PLAGL1	4.53e-64	-2.2	8.92e-63
ROBO3	5e-63	-2.2	9.53e-62
TINAGL1	2.61e-56	-2.2	4.05e-55
PPP1R16B	2.66e-51	-2.2	3.51e-50
CRB2	3.93e-50	-2.2	5.01e-49
ANKRD35	3.25e-44	-2.2	3.34e-43
TMEM71	8.18e-43	-2.2	7.96e-42
LOC121838	4.9e-32	-2.2	3.19e-31
LIMS2	3.88e-91	-2.21	2.07e-89
ABCC9	1.13e-61	-2.21	2.04e-60
PCDHGA3	9.32e-58	-2.21	1.5e-56
PACRG	1.51e-55	-2.21	2.27e-54
TWIST2	1.23e-49	-2.21	1.54e-48
KIAA1045	2.11e-39	-2.21	1.82e-38
PKNOX2	9.41e-39	-2.21	7.95e-38
UGT2B28	1.05e-16	-2.21	3.57e-16
GLP2R	2.08e-115	-2.22	2.66e-113
EMCN	5.7e-79	-2.22	1.89e-77
BOC	9.09e-59	-2.22	1.51e-57
SH3RF2	8.91e-34	-2.22	6.21e-33
C1orf130	1.18e-23	-2.22	5.44e-23
CDH19	1.88e-22	-2.22	8.27e-22
GPX2	5.8e-21	-2.22	2.4e-20
SIK2	1.61e-136	-2.23	6.37e-134
CYYR1	4.88e-90	-2.23	2.5e-88
NBLA00301	1.04e-69	-2.23	2.48e-68
CXCL12	4.76e-69	-2.23	1.11e-67
LMX1A	1.04e-59	-2.23	1.78e-58
CYP11A1	2.35e-47	-2.23	2.72e-46
MEG3	6.33e-42	-2.23	5.95e-41
NLGN4X	3.24e-31	-2.23	2.05e-30
B3GAT1	9.91e-27	-2.23	5.23e-26
TMC2	3.03e-105	-2.24	2.72e-103
LHFP	3.89e-99	-2.24	2.68e-97
CAPZA3	4.35e-90	-2.24	2.23e-88
PARK2	4.12e-74	-2.24	1.16e-72
CCBE1	4.45e-49	-2.24	5.46e-48
MID1	3.14e-46	-2.24	3.48e-45
SOX6	1.06e-30	-2.24	6.6e-30
SIM1	5.57e-30	-2.24	3.39e-29
CCDC129	2.05e-26	-2.24	1.07e-25
PPP1R12B	4.81e-144	-2.25	2.9e-141
SLC22A12	8.66e-135	-2.25	3.02e-132
LRRC70	7.62e-92	-2.25	4.2e-90
PDGFD	7.67e-77	-2.25	2.36e-75
MOSC1	3.98e-71	-2.25	9.89e-70
PSD2	1.06e-56	-2.25	1.67e-55
PIWIL2	2.24e-48	-2.25	2.68e-47
CPS1	4.34e-44	-2.25	4.45e-43
FIGN	2.28e-40	-2.25	2.03e-39
HMGCLL1	6.43e-27	-2.25	3.43e-26
SLPI	4.05e-17	-2.25	1.41e-16
ANXA8	7.97e-16	-2.25	2.6e-15
AKAP6	1.52e-75	-2.26	4.5e-74
USHBP1	1.26e-73	-2.26	3.46e-72
CRYBG3	1.7e-60	-2.26	2.97e-59
LAMA2	7.36e-41	-2.26	6.66e-40
AGTR1	5.56e-17	-2.26	1.93e-16
PER1	1.24e-82	-2.27	4.7e-81
STK32A	1.82e-78	-2.27	5.93e-77
AOC2	1.62e-74	-2.27	4.63e-73
ZFP36	1.38e-65	-2.27	2.85e-64
BMP6	1.88e-63	-2.27	3.61e-62
PVRL3	1.13e-58	-2.27	1.88e-57
GPR64	1.83e-37	-2.27	1.48e-36
CCL13	6.17e-28	-2.27	3.46e-27
CNTN1	1.85e-26	-2.27	9.66e-26
CSN3	7.54e-23	-2.27	3.37e-22
P2RX6	8.56e-64	-2.28	1.66e-62
FAT4	2.23e-57	-2.28	3.56e-56
ZNF727	3.64e-41	-2.28	3.33e-40
GAS2L2	4.39e-41	-2.28	4.01e-40
DOC2B	2.27e-38	-2.28	1.88e-37
RGMA	2.31e-38	-2.28	1.92e-37
WISP3	3.39e-25	-2.28	1.68e-24
DNER	7.71e-23	-2.28	3.44e-22
AQP5	1.86e-12	-2.28	5.13e-12
PROM1	9.73e-12	-2.28	2.58e-11
LTF	6.8e-11	-2.28	1.72e-10
SLC7A14	9.37e-125	-2.29	1.85e-122
CDKN1C	8.66e-76	-2.29	2.58e-74
GPR109B	3.75e-71	-2.29	9.33e-70
DBX2	1.32e-62	-2.29	2.47e-61
FLRT2	2.67e-54	-2.29	3.86e-53
GPM6B	6.96e-53	-2.29	9.61e-52
STAC	1.25e-33	-2.29	8.62e-33
UGT8	2.28e-20	-2.29	9.2e-20
TCN1	1.35e-11	-2.29	3.56e-11
LDB2	7.06e-112	-2.3	8.01e-110
JAM2	3.97e-83	-2.3	1.53e-81
FAM126A	1.4e-82	-2.3	5.28e-81
CCDC141	2.63e-72	-2.3	6.83e-71
GRRP1	9.39e-66	-2.3	1.95e-64
ADHFE1	2.11e-63	-2.3	4.06e-62
ALDH1A3	5.28e-47	-2.3	6.01e-46
MRC1	2.66e-39	-2.3	2.28e-38
SLC5A1	4.96e-15	-2.3	1.56e-14
TFPI	2.45e-71	-2.31	6.16e-70
TNFRSF10D	1.07e-65	-2.31	2.22e-64
CLIP4	2.04e-57	-2.31	3.26e-56
RIMBP2	2.17e-47	-2.31	2.51e-46
CCDC158	1.8e-38	-2.31	1.5e-37
SLC35F3	5.84e-25	-2.31	2.85e-24
C9orf125	1.91e-91	-2.32	1.03e-89
SHE	1.13e-89	-2.32	5.61e-88
SH3BGRL2	1.44e-84	-2.32	5.86e-83
ODF3L1	5.89e-78	-2.32	1.89e-76
SLIT3	1.6e-64	-2.32	3.18e-63
ZNF204P	2.13e-46	-2.32	2.38e-45
FRMD3	3.9e-43	-2.32	3.85e-42
CYP2A6	8.19e-12	-2.32	2.18e-11
C10orf10	7.56e-68	-2.33	1.68e-66
ARC	7.8e-28	-2.33	4.35e-27
DUSP1	3.7e-60	-2.34	6.42e-59
KLHL30	7.09e-54	-2.34	1.01e-52
DCN	2.21e-47	-2.34	2.56e-46
PIP5K1B	8.66e-32	-2.34	5.6e-31
LRP1B	4.95e-16	-2.34	1.63e-15
PLSCR4	1.29e-95	-2.35	8.07e-94
PROS1	4.93e-90	-2.35	2.52e-88
PEAR1	5.16e-89	-2.35	2.48e-87
C10orf108	5.06e-80	-2.35	1.74e-78
LOC158376	7.02e-67	-2.35	1.52e-65
MRGPRF	1.7e-62	-2.35	3.16e-61
SLC10A6	8.69e-62	-2.35	1.58e-60
F3	4.98e-55	-2.35	7.36e-54
COL14A1	4.32e-38	-2.35	3.55e-37
C10orf128	2.94e-64	-2.36	5.81e-63
CDH23	1.9e-57	-2.36	3.05e-56
NFIB	2.55e-57	-2.36	4.07e-56
MYOM2	4.48e-49	-2.36	5.48e-48
PTCHD3	5.71e-41	-2.36	5.19e-40
MAOB	1.78e-23	-2.36	8.15e-23
SYT8	1.64e-17	-2.36	5.82e-17
GGTA1	3.23e-84	-2.37	1.3e-82
GPBAR1	1.01e-83	-2.37	3.97e-82
BAI3	1.5e-77	-2.37	4.72e-76
C8orf34	5.25e-44	-2.37	5.36e-43
MAPK10	2.71e-40	-2.37	2.4e-39
LAMB3	2.27e-38	-2.37	1.89e-37
GSN	3.1e-129	-2.38	7.94e-127
MRAS	2.37e-94	-2.38	1.41e-92
DLGAP2	5.77e-88	-2.38	2.66e-86
SOX5	1.38e-46	-2.38	1.55e-45
WNT11	1.18e-32	-2.38	7.9e-32
SERPINB5	1.07e-15	-2.38	3.46e-15
FZD4	1e-101	-2.39	7.8e-100
FAM162B	2.16e-84	-2.39	8.76e-83
ACSL1	2.74e-74	-2.39	7.73e-73
LCN10	9.12e-47	-2.39	1.03e-45
DHDPSL	1.25e-42	-2.39	1.21e-41
C4orf31	6.86e-37	-2.39	5.43e-36
CA6	2.48e-34	-2.39	1.77e-33
SCN11A	7.76e-81	-2.4	2.76e-79
IGFBP1	3.04e-56	-2.4	4.7e-55
ALDOC	3.82e-50	-2.4	4.87e-49
NAP1L2	1.65e-42	-2.4	1.58e-41
ST6GALNAC	2.35e-35	-2.4	1.74e-34
PIP	1.52e-08	-2.4	3.38e-08
TGFBR2	2.17e-104	-2.41	1.87e-102
FAM89A	1.01e-71	-2.41	2.57e-70
CPEB1	7.55e-58	-2.41	1.23e-56
PCDHGB7	2.86e-55	-2.41	4.25e-54
RGS2	6e-55	-2.41	8.83e-54
ATF3	1.43e-54	-2.41	2.09e-53
CDR1	2.88e-44	-2.41	2.96e-43
CNGA1	5.99e-37	-2.41	4.75e-36
ZNF676	2.86e-36	-2.41	2.22e-35
KCNS1	3.05e-33	-2.41	2.08e-32
MUC6	4.37e-10	-2.41	1.06e-09
C1QTNF9B	7.44e-95	-2.42	4.54e-93
HHATL	1.18e-94	-2.42	7.1e-93
CREB5	5.16e-81	-2.42	1.85e-79
CLIC5	2.44e-73	-2.42	6.64e-72
PLEKHH2	9.97e-61	-2.42	1.77e-59
RUNX1T1	1.6e-55	-2.42	2.4e-54
DNAH9	2.2e-45	-2.42	2.37e-44
EDAR	1.3e-44	-2.42	1.35e-43
C2orf82	4.55e-24	-2.42	2.14e-23
PPP1R1B	5.27e-15	-2.42	1.66e-14
EGR2	2.02e-61	-2.43	3.64e-60
GABRA2	1.15e-50	-2.43	1.48e-49
CTTNBP2	9.16e-43	-2.43	8.9e-42
CLEC4GP1	1.29e-103	-2.44	1.08e-101
AQP1	1.41e-91	-2.44	7.66e-90
DTX1	1.87e-72	-2.44	4.88e-71
C13orf33	1.17e-60	-2.44	2.06e-59
RASGEF1C	5.15e-39	-2.44	4.39e-38
KLK10	7.87e-15	-2.44	2.45e-14
C7orf41	1.08e-112	-2.45	1.26e-110
C4orf49	2.29e-93	-2.45	1.31e-91
COX7A1	1.38e-67	-2.45	3.04e-66
KCNA6	4.25e-54	-2.45	6.1e-53
HSD11B1	2.95e-45	-2.45	3.15e-44
LALBA	2.5e-34	-2.45	1.78e-33
LMO3	1.43e-30	-2.45	8.87e-30
DCX	1.06e-21	-2.45	4.49e-21
ANXA8L2	1.33e-19	-2.45	5.2e-19
FAM149A	3.09e-73	-2.46	8.36e-72
PHKG1	5.11e-58	-2.46	8.33e-57
PDE8B	5.56e-39	-2.46	4.74e-38
MMP27	1.5e-94	-2.47	8.97e-93
ART4	4.55e-59	-2.47	7.66e-58
ASXL3	1.38e-57	-2.47	2.22e-56
LOC93432	2.71e-54	-2.47	3.91e-53
PCDHGA2	2.24e-45	-2.47	2.41e-44
HRCT1	1.47e-30	-2.47	9.11e-30
TRPM3	1.03e-146	-2.48	6.62e-144
DENND2A	1.4e-95	-2.48	8.78e-94
EMX2OS	1.2e-57	-2.48	1.94e-56
SPINK5	2.25e-31	-2.48	1.44e-30
GPRASP1	3.17e-99	-2.49	2.19e-97
MAML2	3.65e-69	-2.49	8.56e-68
TP53AIP1	3.42e-52	-2.49	4.61e-51
WDR86	1.87e-48	-2.49	2.25e-47
NRN1	3.98e-83	-2.5	1.54e-81
WASF3	4.63e-71	-2.5	1.15e-69
HOXA3	3.8e-61	-2.5	6.81e-60
MET	9.74e-51	-2.5	1.26e-49
PRELP	1.02e-50	-2.5	1.32e-49
LILRB5	2.29e-50	-2.5	2.93e-49
STXBP6	2.23e-48	-2.5	2.67e-47
KCTD14	5.59e-42	-2.5	5.28e-41
GLRA3	1.89e-17	-2.5	6.69e-17
FGF1	2.38e-80	-2.51	8.33e-79
SCN9A	7.43e-79	-2.51	2.45e-77
ECM2	3.74e-71	-2.51	9.33e-70
TMEM178	3.22e-68	-2.51	7.24e-67
PLA2G2A	3.3e-17	-2.51	1.16e-16
ANK2	3.66e-70	-2.52	8.83e-69
TESC	7.76e-56	-2.52	1.18e-54
SYCE1	7.65e-36	-2.52	5.81e-35
VSIG2	1.44e-21	-2.52	6.08e-21
KRT15	6.58e-18	-2.52	2.38e-17
GNAI1	2.11e-95	-2.53	1.3e-93
APCDD1	5.64e-85	-2.53	2.33e-83
EFEMP1	5.54e-57	-2.53	8.73e-56
PRIMA1	1.11e-47	-2.53	1.3e-46
CLDN10	1.34e-33	-2.53	9.26e-33
LOC145820	3.9e-85	-2.54	1.61e-83
CSRNP3	1.16e-64	-2.54	2.32e-63
SHISA3	3.94e-61	-2.54	7.04e-60
SV2B	3.31e-54	-2.54	4.77e-53
AMPD1	4.55e-45	-2.54	4.84e-44
PPARGC1A	7.09e-42	-2.54	6.65e-41
LOC134466	6.13e-81	-2.55	2.19e-79
PCDH11X	3.92e-42	-2.55	3.72e-41
ANGPTL4	3.55e-40	-2.55	3.13e-39
CYP39A1	4.95e-38	-2.55	4.07e-37
CNR1	2.91e-37	-2.55	2.34e-36
C14orf49	1.04e-78	-2.56	3.41e-77
CCDC85A	7.38e-67	-2.56	1.59e-65
RBP7	1.29e-66	-2.56	2.76e-65
RGS7BP	5e-62	-2.56	9.16e-61
HSD17B2	7.48e-23	-2.56	3.34e-22
TCEAL7	8.19e-90	-2.57	4.11e-88
TMEM37	2.73e-89	-2.57	1.33e-87
EDNRB	1.78e-86	-2.57	7.74e-85
MYLK	1.76e-84	-2.57	7.16e-83
TDRD10	2.77e-78	-2.57	8.98e-77
FAM13A	1.12e-142	-2.58	5.76e-140
LGI4	7.34e-90	-2.58	3.7e-88
SNTG2	3.04e-69	-2.58	7.17e-68
TCEAL2	3.94e-46	-2.58	4.36e-45
BCHE	8.33e-43	-2.58	8.11e-42
SLC26A3	1.46e-21	-2.58	6.18e-21
C4orf7	6.48e-12	-2.58	1.73e-11
ASAM	7.31e-70	-2.59	1.75e-68
PLA2G4A	2.8e-62	-2.59	5.19e-61
GLDN	4.65e-53	-2.59	6.48e-52
SNCG	1.98e-36	-2.59	1.54e-35
NOVA1	7.82e-27	-2.59	4.15e-26
CCDC3	9.61e-92	-2.6	5.26e-90
KLF4	2.82e-87	-2.6	1.25e-85
GPR17	7.93e-83	-2.6	3.03e-81
RASSF9	5.61e-76	-2.6	1.68e-74
EBF2	2.3e-62	-2.6	4.26e-61
NCRNA0009	4.03e-50	-2.6	5.12e-49
ADRB1	1.11e-37	-2.6	9.02e-37
CTSG	2.51e-33	-2.6	1.71e-32
VGLL1	4.41e-16	-2.6	1.46e-15
ANXA1	6.59e-101	-2.61	4.85e-99
SEMA6D	4.49e-61	-2.61	8.02e-60
DDR2	1.86e-58	-2.61	3.07e-57
PRG4	1.97e-25	-2.61	9.88e-25
TMEM220	3.68e-119	-2.62	5.32e-117
CACHD1	1.2e-90	-2.62	6.28e-89
IQSEC3	7.11e-69	-2.62	1.64e-67
GFRA2	2.48e-58	-2.62	4.07e-57
PTH1R	3.1e-58	-2.62	5.07e-57
ODZ2	1.4e-33	-2.62	9.64e-33
NTS	5.19e-27	-2.62	2.78e-26
SMOC1	2.2e-26	-2.62	1.14e-25
ADAMTS1	2.97e-75	-2.63	8.68e-74
NTF4	2.03e-48	-2.64	2.44e-47
BMP2	1.01e-67	-2.65	2.24e-66
CXCL3	1.53e-64	-2.65	3.05e-63
AFP	2.1e-26	-2.65	1.09e-25
TFPI2	2.82e-24	-2.65	1.34e-23
C13orf36	7.06e-120	-2.66	1.05e-117
RBMS3	7.32e-81	-2.66	2.61e-79
NECAB1	6.55e-73	-2.66	1.74e-71
MRGPRX3	3.67e-50	-2.66	4.68e-49
AQP4	9.83e-50	-2.66	1.23e-48
EGR3	1.75e-46	-2.66	1.95e-45
APCDD1L	1.96e-45	-2.66	2.11e-44
KLK11	1.34e-14	-2.66	4.13e-14
CORO2B	2.36e-92	-2.67	1.31e-90
HOXA9	8.1e-60	-2.67	1.39e-58
C11orf92	1.04e-42	-2.67	1.01e-41
GLRA4	7.22e-152	-2.68	5.93e-149
NIPSNAP3B	3.4e-120	-2.68	5.14e-118
PRRG3	7.51e-116	-2.68	9.76e-114
NDRG2	2.05e-91	-2.68	1.11e-89
AGAP11	1.51e-82	-2.68	5.67e-81
ABCB1	2.1e-62	-2.68	3.89e-61
KCNA1	5.01e-51	-2.68	6.54e-50
GREM2	1.54e-48	-2.68	1.85e-47
OXGR1	1.07e-35	-2.68	8.09e-35
CDH20	6.68e-102	-2.69	5.22e-100
AKR1C3	1.24e-66	-2.69	2.66e-65
CD209	2.59e-61	-2.69	4.65e-60
LAMA3	8.72e-44	-2.69	8.83e-43
BNC1	7.18e-43	-2.69	7.01e-42
CACNA2D1	2.32e-37	-2.69	1.87e-36
NKAPL	2.01e-138	-2.7	8.26e-136
PDZD2	2.36e-81	-2.7	8.55e-80
FAM70A	3.38e-79	-2.7	1.13e-77
SCN5A	6.35e-74	-2.7	1.77e-72
CMTM5	9.55e-64	-2.7	1.85e-62
FOXP2	1.89e-59	-2.7	3.23e-58
LOC286367	1.68e-121	-2.71	2.72e-119
PLD5	1.49e-80	-2.71	5.26e-79
MIA	1.15e-19	-2.71	4.49e-19
KLK6	2.14e-17	-2.71	7.54e-17
EFHA2	1.16e-88	-2.72	5.48e-87
LOC339524	9.66e-77	-2.72	2.97e-75
NCRNA0008	4.34e-65	-2.72	8.81e-64
TUBB2B	1.24e-33	-2.72	8.58e-33
DSC3	1.18e-19	-2.72	4.63e-19
UGT2B11	2.13e-12	-2.72	5.86e-12
GPR146	7.17e-139	-2.73	3.07e-136
DCT	1.28e-105	-2.73	1.17e-103
FAM13C	5.8e-86	-2.73	2.48e-84
RXRG	8.31e-79	-2.73	2.74e-77
LRFN5	3.07e-65	-2.73	6.27e-64
SLC14A2	4.64e-53	-2.73	6.47e-52
ADAMTS18	1.09e-39	-2.73	9.42e-39
CLDN8	2.7e-29	-2.73	1.6e-28
IGJ	1.78e-24	-2.73	8.49e-24
PPP1R14A	2.7e-56	-2.74	4.19e-55
THSD7B	2.96e-54	-2.74	4.28e-53
ABI3BP	7.82e-47	-2.74	8.83e-46
CITED1	2.5e-32	-2.74	1.65e-31
TRIM29	7.45e-23	-2.74	3.33e-22
DSG3	2.1e-16	-2.74	7.04e-16
SLC34A2	7.76e-16	-2.74	2.54e-15
DST	3.08e-111	-2.75	3.45e-109
PGA3	7.88e-87	-2.75	3.47e-85
AKAP12	1.54e-82	-2.75	5.79e-81
ISM1	1.36e-69	-2.75	3.24e-68
ANGPTL5	4.96e-103	-2.76	4.02e-101
NR3C2	1.18e-88	-2.76	5.57e-87
SELP	1.76e-35	-2.76	1.32e-34
GPM6A	1.86e-33	-2.76	1.27e-32
LGR6	1.44e-27	-2.76	7.95e-27
MARCO	2.33e-24	-2.76	1.11e-23
PID1	3.29e-82	-2.77	1.22e-80
KCNMB1	3.66e-76	-2.77	1.11e-74
SLC25A27	5.06e-66	-2.77	1.06e-64
TMEM213	1.98e-29	-2.77	1.18e-28
MAPK4	9.88e-28	-2.77	5.48e-27
TMEM195	4.6e-84	-2.78	1.84e-82
HOXA2	8.22e-83	-2.78	3.14e-81
MYOCD	8.33e-74	-2.78	2.31e-72
NRG1	4.65e-42	-2.78	4.41e-41
OVCH2	2.56e-101	-2.79	1.94e-99
C8orf79	1.62e-50	-2.79	2.08e-49
DEFB1	9.83e-30	-2.79	5.9e-29
CCDC69	2.07e-98	-2.8	1.4e-96
MT1M	7.62e-60	-2.8	1.31e-58
NCAM1	1.23e-54	-2.8	1.79e-53
NAT8L	3.01e-51	-2.8	3.95e-50
FGF10	9.55e-31	-2.8	5.97e-30
KRT17	7.73e-17	-2.8	2.66e-16
C5orf4	3.52e-70	-2.81	8.51e-69
ODZ1	2.06e-62	-2.81	3.83e-61
ALX4	7.55e-62	-2.81	1.38e-60
C1QTNF7	1.47e-51	-2.81	1.95e-50
GRIK1	1.4e-50	-2.81	1.8e-49
EMILIN3	3.29e-41	-2.81	3.01e-40
HSPB2	7.45e-94	-2.82	4.31e-92
PHYHIP	3.39e-81	-2.82	1.22e-79
CSF3	1.16e-71	-2.82	2.95e-70
NEUROG2	1.42e-51	-2.82	1.89e-50
NGFR	2.36e-43	-2.82	2.36e-42
HOXA6	5.27e-84	-2.83	2.1e-82
HTR2A	3.34e-78	-2.83	1.08e-76
HPD	2.19e-68	-2.83	4.96e-67
SOD3	7.82e-66	-2.83	1.63e-64
SLC28A3	2.66e-26	-2.83	1.38e-25
CLCA2	4.12e-17	-2.83	1.43e-16
ANKRD53	1.21e-99	-2.84	8.48e-98
HOXA7	3.66e-72	-2.84	9.47e-71
DMRT2	9.7e-69	-2.84	2.22e-67
FAM189A2	3.21e-45	-2.84	3.43e-44
PRSS12	2e-38	-2.84	1.67e-37
TNS1	8.51e-153	-2.85	7.6e-150
TRPM6	7.01e-59	-2.85	1.17e-57
KCNH8	5.35e-49	-2.85	6.53e-48
LUZP2	1.5e-45	-2.85	1.63e-44
TSPAN8	3.22e-24	-2.85	1.53e-23
C14orf139	2.07e-107	-2.86	2.04e-105
DMGDH	5.49e-90	-2.86	2.79e-88
CNKSR2	3.97e-71	-2.86	9.87e-70
COL4A6	7.38e-36	-2.86	5.61e-35
NTRK3	3.66e-35	-2.86	2.68e-34
PKP1	1.43e-25	-2.86	7.18e-25
KLK8	1.33e-24	-2.86	6.39e-24
USP44	1.64e-101	-2.87	1.27e-99
CLEC4G	3.31e-95	-2.87	2.04e-93
SRPX	9.47e-88	-2.87	4.3e-86
LOXL4	1.4e-62	-2.87	2.62e-61
IGF1	5.9e-55	-2.87	8.69e-54
HOXA4	4.79e-101	-2.88	3.56e-99
ALDH1A1	2.47e-83	-2.88	9.59e-82
FHL5	9.75e-79	-2.88	3.2e-77
LRRN3	3.87e-68	-2.88	8.68e-67
GPR133	7.5e-64	-2.88	1.46e-62
ANO3	1.29e-34	-2.88	9.3e-34
ADCY5	1.87e-30	-2.88	1.15e-29
SPRY2	4.61e-124	-2.89	8.6e-122
ITPRIPL1	1.03e-96	-2.89	6.74e-95
ITM2A	1.12e-82	-2.89	4.27e-81
PROX1	9.62e-63	-2.89	1.81e-61
SYNPO2	1.25e-79	-2.9	4.23e-78
KIAA1239	7.43e-69	-2.9	1.71e-67
ASTN1	9.78e-52	-2.9	1.3e-50
LHCGR	8.43e-143	-2.91	4.55e-140
DLK2	3.99e-57	-2.91	6.32e-56
FOLR1	3.05e-22	-2.91	1.33e-21
GNAL	2.67e-89	-2.92	1.31e-87
CLDN5	1.34e-73	-2.92	3.68e-72
JPH2	1.85e-64	-2.92	3.67e-63
NMNAT2	1.08e-58	-2.92	1.79e-57
DRD2	2.72e-49	-2.92	3.37e-48
CALB2	2.73e-36	-2.92	2.12e-35
LRRTM2	1.85e-119	-2.93	2.7e-117
PDE11A	7.8e-67	-2.93	1.68e-65
ELF5	7.65e-19	-2.93	2.88e-18
GYS2	5.31e-118	-2.94	7.32e-116
SEMA3G	3.97e-94	-2.94	2.34e-92
CX3CL1	1.91e-74	-2.94	5.41e-73
SCN7A	1.05e-39	-2.94	9.13e-39
PALMD	6.45e-121	-2.95	1.01e-118
EBF3	1.78e-102	-2.95	1.41e-100
C21orf34	4.37e-89	-2.95	2.11e-87
DSC1	6.39e-69	-2.95	1.48e-67
PTX3	9.17e-40	-2.95	7.98e-39
DBC1	8.67e-35	-2.95	6.29e-34
F10	1.22e-85	-2.96	5.17e-84
TSPAN7	1.54e-86	-2.97	6.73e-85
C7orf58	2.88e-84	-2.97	1.16e-82
ANGPT4	7.06e-148	-2.98	4.83e-145
SCN3B	2.67e-74	-2.98	7.54e-73
RIC3	1.13e-41	-2.98	1.05e-40
CAV2	6.94e-134	-2.99	2.19e-131
LIFR	6.89e-106	-2.99	6.4e-104
BHMT2	4.37e-73	-2.99	1.17e-71
MFAP4	5.04e-53	-2.99	6.99e-52
KL	6.37e-101	-3	4.7e-99
PREX2	2.75e-55	-3	4.1e-54
IGSF1	2.73e-24	-3	1.29e-23
ANGPT1	1.11e-86	-3.01	4.87e-85
GPLD1	1.14e-82	-3.01	4.3e-81
INMT	1.87e-74	-3.01	5.31e-73
FOS	1.46e-60	-3.01	2.57e-59
CRTAC1	4.43e-44	-3.01	4.54e-43
RSPO3	1.66e-84	-3.02	6.75e-83
ANKRD29	1.11e-81	-3.02	4.08e-80
P2RY12	3.07e-76	-3.03	9.31e-75
PKD1L2	2.55e-74	-3.03	7.22e-73
DGAT2	1.3e-64	-3.03	2.59e-63
NPY5R	8.63e-32	-3.03	5.58e-31
EBF1	4.26e-125	-3.04	8.58e-123
WSCD2	3.05e-66	-3.04	6.46e-65
SLC4A4	4.22e-47	-3.04	4.81e-46
B3GALT1	4.74e-135	-3.05	1.68e-132
TMTC1	1.93e-70	-3.05	4.69e-69
[truncated: 369 more rows]
