# Supplementary material for: Cancer-Associated Stemness and Epithelial-to-Mesenchymal Transition Signatures Related to Breast Invasive Carcinoma Prognostic
Source: Cancers (Basel). 2020 Oct 20;12(10):3053. doi: 10.3390/cancers12103053 (PMC7589570; doi:10.3390/cancers12103053)
Supplement: Supplementary file 1 [file cancers-12-03053-s001.zip › supplementary/tabel S2_brca_mirna_FC 1.5.xlsx]

## Sheet: brca_mirna
Symbol	P-value	Log2(fold change)	FDR
hsa-mir-183	4.00727e-92	2.95422	1.3972e-89
hsa-mir-96	3.58602e-90	2.87449	9.37743e-88
hsa-mir-141	2.11794e-76	2.71185	3.16481e-74
hsa-mir-429	4.08344e-63	2.6826	3.88298e-61
hsa-mir-200a	2.20992e-60	2.57564	1.92631e-58
hsa-mir-196a-1	2.43054e-19	2.4145	2.85657e-18
hsa-mir-182	4.55142e-72	2.36389	5.28976e-70
hsa-mir-210	2.77543e-22	2.36113	3.8708e-21
hsa-mir-21	9.48954e-139	2.31668	9.92606e-136
hsa-mir-190b	1.1428e-31	2.30732	2.34387e-30
hsa-mir-375	2.00825e-16	2.1015	1.94503e-15
hsa-mir-184	3.65226e-14	2.08832	2.87238e-13
hsa-mir-200b	2.92624e-43	2.06945	1.09316e-41
hsa-mir-200c	6.83063e-51	2.06864	3.76044e-49
hsa-mir-592	1.31671e-42	1.79191	4.74925e-41
hsa-mir-203	6.84186e-14	1.66787	5.34073e-13
hsa-mir-3065	4.50155e-19	1.56384	5.17431e-18
hsa-mir-142	1.13938e-17	1.52953	1.20383e-16
hsa-mir-33b	5.18514e-21	1.49677	6.69588e-20
hsa-mir-378c	2.06468e-47	-1.51008	8.99858e-46
hsa-mir-675	2.2936e-17	-1.51727	2.39911e-16
hsa-mir-1258	1.53973e-58	-1.56235	1.23889e-56
hsa-mir-1-2	2.60017e-32	-1.59852	5.43955e-31
hsa-mir-205	8.64325e-10	-1.70647	4.9675e-09
hsa-mir-584	2.51736e-33	-1.71248	5.48575e-32
hsa-mir-511-1	1.39061e-40	-1.74892	4.54557e-39
hsa-mir-483	2.21816e-32	-1.78213	4.73509e-31
hsa-mir-125b-2	5.03437e-44	-1.78727	1.95035e-42
hsa-mir-511-2	7.50656e-45	-1.81971	3.01995e-43
hsa-mir-100	4.98292e-51	-1.89372	2.89563e-49
hsa-mir-125b-1	5.65185e-58	-1.93884	4.22274e-56
hsa-let-7c	1.66116e-47	-1.93897	7.55466e-46
hsa-mir-378	6.57291e-48	-1.94804	3.12512e-46
hsa-mir-133a-1	1.82714e-51	-1.97288	1.12423e-49
hsa-mir-335	2.10471e-38	-1.98785	6.11535e-37
hsa-mir-337	3.42868e-45	-2.06933	1.43456e-43
hsa-mir-224	1.90952e-19	-2.07056	2.26972e-18
hsa-mir-10b	6.69149e-72	-2.11285	6.9993e-70
hsa-mir-99a	1.35606e-54	-2.24631	9.45625e-53
hsa-mir-452	1.20832e-33	-2.39179	2.74761e-32
hsa-mir-1247	1.25326e-34	-2.44207	2.97935e-33
hsa-mir-145	1.16177e-87	-2.61005	2.43043e-85
hsa-mir-144	4.04841e-50	-2.65901	2.01649e-48
hsa-mir-204	3.85889e-74	-2.80004	5.0455e-72
hsa-mir-451	8.79984e-54	-3.04987	5.75289e-52
hsa-mir-139	2.28215e-117	-3.21633	1.19357e-114
hsa-mir-486	1.27008e-81	-3.81151	2.21418e-79
