# Supplementary material for: Cancer-Associated Stemness and Epithelial-to-Mesenchymal Transition Signatures Related to Breast Invasive Carcinoma Prognostic
Source: Cancers (Basel). 2020 Oct 20;12(10):3053. doi: 10.3390/cancers12103053 (PMC7589570; doi:10.3390/cancers12103053)
Supplement: Supplementary file 1 [file cancers-12-03053-s001.zip › supplementary/Tabel_S3_mutation (1) (Autosaved).xls]

## Sheet: mutation
Gene	BRCA
PIK3CA	32.5
TP53	30.9
TTN	19.8
CDH1	11.7
MUC16	10.2
GATA3	10.1
MUC4	7.5
MAP3K1	7.4
MLL3	7.3
CROCCP2	6.6
MUC12	6.2
RYR2	5.9
MUC5B	5.8
SYNE1	5.6
FLG	5.5
USH2A	5.4
RYR3	5.3
FCGBP	5.3
OBSCN	4.9
HMCN1	4.7
DMD	4.6
HRNR	4.5
SPTA1	4.4
NEB	4.4
NCOR1	4.3
SYNE2	4.2
RYR1	4.1
DST	4.1
SPEN	4.1
MUC17	4
FAT3	4
ABCA13	4
CSMD1	3.9
ZFHX4	3.9
APOB	3.9
LRP2	3.9
HUWE1	3.9
MACF1	3.8
MDN1	3.8
HYDIN	3.7
TBP	3.7
PTEN	3.6
PCLO	3.5
RNF213	3.5
XIRP2	3.4
LRP1	3.4
UBR4	3.4
MXRA5	3.4
FRG1B	3.3
GPR98	3.3
CSMD2	3.3
ANK2	3.3
HERC2	3.3
MAP2K4	3.3
GOLGA6L2	3.3
AHNAK2	3.2
PKHD1L1	3.2
DNAH9	3.2
CACNA1E	3.2
DNAH17	3.2
NF1	3.2
MGAM	3.2
COL6A5	3.2
RUNX1	3.2
RNA5-8SP6	3.2
ARID1A	3.1
USP34	3.1
NOTCH2	3.1
ODZ1	3.1
FMN2	3
CUBN	3
DNAH11	3
DYNC1H1	3
MUC20	3
LRP1B	2.9
SRCAP	2.9
MLL2	2.9
PRUNE2	2.9
MED12	2.9
MST1P9	2.9
CSMD3	2.8
AHNAK	2.8
DNAH3	2.8
SACS	2.8
UTRN	2.8
HECTD4	2.8
LRBA	2.8
APOBR	2.8
TBX3	2.8
RELN	2.7
ZAN	2.7
ASPM	2.7
FLNC	2.7
CHD4	2.7
LYST	2.7
CHD6	2.7
CEP350	2.7
MAP1A	2.7
GON4L	2.7
FAT4	2.6
DNAH7	2.6
DNAH10	2.6
VPS13B	2.6
BIRC6	2.6
DNAH2	2.6
DCHS2	2.6
KIAA1109	2.6
CMYA5	2.6
HERC1	2.6
AKAP9	2.6
PCNXL2	2.6
DNAH5	2.5
FAT1	2.5
PKHD1	2.5
FAT2	2.5
ATM	2.5
FBN3	2.5
DNAH1	2.5
CACNA1C	2.5
FBN1	2.5
MYH9	2.5
ASTN1	2.5
SMG1	2.5
TEX15	2.5
MTOR	2.5
DOCK11	2.5
ANKRD30BL	2.5
QSER1	2.5
CBFB	2.5
ANK3	2.4
ZFHX3	2.4
COL6A3	2.4
LAMA1	2.4
TG	2.4
RP1	2.4
FRAS1	2.4
SVEP1	2.4
VCAN	2.4
SPHKAP	2.4
DYNC2H1	2.4
EYS	2.4
VPS13D	2.4
PRKDC	2.4
SCN2A	2.4
UBR5	2.4
FREM1	2.4
AFF2	2.4
CACNA1F	2.4
KIAA1210	2.4
PCDH19	2.4
HEATR7B2	2.4
FOXA1	2.4
TNXB	2.3
PREX2	2.3
WDFY3	2.3
FLNA	2.3
F8	2.3
TAF1L	2.3
PKD1L1	2.3
IGSF10	2.3
MEGF8	2.3
RB1	2.3
ADAMTSL1	2.3
MYH11	2.3
DNAH12	2.3
MLL	2.3
RPGR	2.3
DNAH8	2.1
PDE4DIP	2.1
DSCAM	2.1
ATRX	2.1
PAPPA2	2.1
MYO18B	2.1
TCHH	2.1
GPR112	2.1
FLG2	2.1
PTPRD	2.1
COL12A1	2.1
ASXL3	2.1
ZNF208	2.1
PDZD2	2.1
DYSF	2.1
CDH23	2.1
HECW1	2.1
NBPF1	2.1
PTPRB	2.1
CACNA1D	2.1
ITPR2	2.1
DNAH6	2.1
LCT	2.1
MAP2	2.1
DMXL2	2.1
BRWD1	2.1
ATP10B	2.1
DNAH14	2.1
OTOGL	2.1
BAZ2B	2.1
ERBB2	2.1
FRMPD4	2.1
ANKRD12	2.1
AHCTF1	2.1
KIF4A	2.1
ODZ4	2.1
C9orf174	2.1
FAM157B	2.1
APC	2
DSPP	2
PLXNA4	2
ALMS1	2
PEG3	2
MYCBP2	2
SDK1	2
MYH1	2
MYH7	2
PCNT	2
CACNA1A	2
MGA	2
SCN10A	2
F5	2
AKAP13	2
USP9X	2
DNHD1	2
DMXL1	2
CENPE	2
KIAA0947	2
TLN1	2
KIAA0430	2
TP53BP1	2
CNTRL	2
TNRC6B	2
CTCF	2
HDAC6	2
MUC2	1.9
NAV3	1.9
LAMA2	1.9
HSPG2	1.9
SI	1.9
UNC13C	1.9
FREM2	1.9
CNTNAP2	1.9
ANK1	1.9
NALCN	1.9
PCDH10	1.9
COL7A1	1.9
NIPBL	1.9
TMEM132D	1.9
VPS13C	1.9
SCN7A	1.9
SDK2	1.9
CHD5	1.9
ITPR1	1.9
TRIO	1.9
MYT1L	1.9
NWD1	1.9
KIF26B	1.9
THSD7B	1.9
SETD2	1.9
COL14A1	1.9
MYO5B	1.9
ASH1L	1.9
CROCC	1.9
WNK1	1.9
ABCB1	1.9
NRXN2	1.9
RGPD3	1.9
PDE3A	1.9
TPR	1.9
C5orf42	1.9
CIT	1.9
BCORL1	1.9
DOCK7	1.9
ERBB3	1.9
PIWIL1	1.9
POM121	1.9
MADD	1.9
AKD1	1.9
FAM75D1	1.9
STARD9	1.9
PLEC	1.8
PCDH15	1.8
NBPF10	1.8
SSPO	1.8
ZNF536	1.8
LAMA3	1.8
SRRM2	1.8
COL5A1	1.8
CACNA1B	1.8
FAM47C	1.8
MYO3A	1.8
ABCA12	1.8
UNC79	1.8
OTOF	1.8
MYH8	1.8
PCDH11X	1.8
GOLGB1	1.8
CHD7	1.8
GRIN2A	1.8
TNRC18	1.8
PLCE1	1.8
UNC5D	1.8
THSD7A	1.8
SPTB	1.8
VPS13A	1.8
PKD1L2	1.8
ITPR3	1.8
ZNF462	1.8
CD163L1	1.8
EPG5	1.8
GRID1	1.8
PRRC2C	1.8
KIAA2022	1.8
CHD8	1.8
ZNF292	1.8
ASXL2	1.8
WDFY4	1.8
FAM208B	1.8
NHS	1.8
KAT6B	1.8
WDR52	1.8
ZFP64	1.8
CSPP1	1.8
HS6ST1	1.8
KIAA0913	1.8
EP400	1.7
MUC6	1.7
CNTNAP5	1.7
C1orf173	1.7
CREBBP	1.7
SCN5A	1.7
VWF	1.7
CELSR3	1.7
CPAMD8	1.7
BRCA2	1.7
BPTF	1.7
ZDBF2	1.7
ARID1B	1.7
GRIN2B	1.7
SCN11A	1.7
TRPM6	1.7
KCNN3	1.7
LPA	1.7
BRWD3	1.7
PCSK5	1.7
SZT2	1.7
PAPPA	1.7
TEP1	1.7
CHD3	1.7
ABCA4	1.7
PIK3R1	1.7
SF3B1	1.7
MYH10	1.7
FLNB	1.7
SUPT6H	1.7
ADAMTSL3	1.7
CASZ1	1.7
ACACA	1.7
CADPS	1.7
YLPM1	1.7
PLCH1	1.7
C2orf16	1.7
HCFC1	1.7
BRCA1	1.7
NLRC5	1.7
MLLT4	1.7
ITGAX	1.7
CHD9	1.7
PARP4	1.7
SHROOM2	1.7
RGAG1	1.7
WNK3	1.7
ERCC6	1.7
NAV1	1.7
GRIA3	1.7
RTL1	1.7
TANC2	1.7
SAGE1	1.7
PHKA2	1.7
ZMYM3	1.7
SETDB1	1.7
RLF	1.7
CECR2	1.7
ODZ2	1.7
FREM3	1.7
NCOA6	1.6
COL22A1	1.6
KALRN	1.6
NRXN1	1.6
PXDNL	1.6
SCN1A	1.6
TRRAP	1.6
NBEA	1.6
FBXW7	1.6
DSP	1.6
DCC	1.6
COL6A6	1.6
DCHS1	1.6
TECTA	1.6
MYH13	1.6
LRRK2	1.6
TACC2	1.6
ERBB4	1.6
SCN3A	1.6
SVIL	1.6
ACACB	1.6
CTNNA2	1.6
AKAP6	1.6
CELSR1	1.6
STAB1	1.6
ATP10A	1.6
MYO7B	1.6
FNDC1	1.6
PLXNA1	1.6
MYO16	1.6
DOCK10	1.6
KIF1B	1.6
CACNA1G	1.6
CNOT1	1.6
CFH	1.6
BOD1L1	1.6
COL4A5	1.6
GTF3C1	1.6
SHANK2	1.6
COL27A1	1.6
HECW2	1.6
FSIP2	1.6
DNAJC13	1.6
GLI2	1.6
SCN8A	1.6
ABCA8	1.6
SETX	1.6
NES	1.6
KIF21B	1.6
FASN	1.6
MYO10	1.6
BDP1	1.6
XIST	1.6
GRIK2	1.6
ABCC8	1.6
MYH7B	1.6
TAF1	1.6
SNRNP200	1.6
MALAT1	1.6
INTS1	1.6
CEP250	1.6
ATN1	1.6
LRP4	1.6
DEPDC5	1.6
KDM6A	1.6
POTEF	1.6
KIF16B	1.6
RBMXL3	1.6
ATP1A4	1.6
ADCY9	1.6
LOXHD1	1.6
NRCAM	1.6
RPTOR	1.6
CCDC168	1.6
WDR66	1.6
FRMPD2	1.6
DIP2A	1.6
CDC42BPA	1.6
ATP2A1	1.6
ABR	1.6
MED23	1.6
ATXN2	1.6
NACAD	1.6
VWA3A	1.6
DNM1P46	1.6
GREB1L	1.6
NLGN3	1.6
FAM123B	1.6
FAM75D5	1.6
RP1L1	1.5
EPPK1	1.5
MKI67	1.5
SPEG	1.5
SCN9A	1.5
DSCAML1	1.5
TSHZ3	1.5
PKD1	1.5
HTT	1.5
CELSR2	1.5
NSD1	1.5
PCDHB7	1.5
TLN2	1.5
EP300	1.5
DOCK3	1.5
SIPA1L1	1.5
MYO7A	1.5
RIMBP2	1.5
MYH15	1.5
ZFPM2	1.5
MYLK	1.5
ANKRD11	1.5
BCOR	1.5
CR1	1.5
UNC80	1.5
ROBO1	1.5
TCF20	1.5
ZZEF1	1.5
SCN4A	1.5
DOCK4	1.5
FAM5C	1.5
MYOM2	1.5
PRRC2B	1.5
MYO9A	1.5
NRXN3	1.5
SDHAP1	1.5
SPTBN2	1.5
ABCC9	1.5
GCN1L1	1.5
TRPM2	1.5
NLRP7	1.5
NRK	1.5
LRRK1	1.5
MYOF	1.5
CAD	1.5
COL19A1	1.5
LAMB4	1.5
CCDC108	1.5
COL4A6	1.5
SIGLEC1	1.5
C2orf71	1.5
ARHGAP35	1.5
POTEE	1.5
RIF1	1.5
UNC13A	1.5
AGBL1	1.5
FCRL5	1.5
IGSF1	1.5
PLXNA3	1.5
CNTN1	1.5
MCM3AP	1.5
LTBP2	1.5
GRIN3A	1.5
SLC12A5	1.5
PIK3C2B	1.5
NID1	1.5
CCNB3	1.5
ANO4	1.5
EHMT1	1.5
PRPF8	1.5
GPR125	1.5
CDK12	1.5
DBC1	1.5
UBR2	1.5
RALGAPA2	1.5
AMBRA1	1.5
HEG1	1.5
NBEAL1	1.5
C2CD3	1.5
TRPC5	1.5
EML5	1.5
ACE	1.5
KIF20B	1.5
CDK5RAP2	1.5
CEP152	1.5
RGPD4	1.5
UBE4B	1.5
ATP11A	1.5
UGGT2	1.5
LINGO2	1.5
RAPGEF6	1.5
WSCD2	1.5
FAM186A	1.5
CBLB	1.5
POLA1	1.5
RBMX	1.5
HLA-DRB1	1.5
ODZ3	1.5
NEDD9	1.5
UBC	1.5
DLG1	1.5
WDR44	1.5
UBA1	1.5
LAMA5	1.4
ZNF831	1.4
MYH2	1.4
DIDO1	1.4
BSN	1.4
POLQ	1.4
ADAMTS20	1.4
CRIPAK	1.4
ROS1	1.4
NOS1	1.4
TNC	1.4
CARD11	1.4
POLE	1.4
PXDN	1.4
NCKAP5	1.4
FER1L6	1.4
LRRIQ1	1.4
KIAA2018	1.4
DLC1	1.4
REV3L	1.4
PLXNA2	1.4
MYH14	1.4
KCNT2	1.4
EPHB1	1.4
COL1A2	1.4
TRANK1	1.4
NOTCH3	1.4
TRPM3	1.4
TTC40	1.4
GNAS	1.4
ANKRD30B	1.4
DOCK8	1.4
FRYL	1.4
GRM3	1.4
HIVEP1	1.4
MAGI1	1.4
UTP20	1.4
AFF3	1.4
CDH8	1.4
DENND4B	1.4
MPDZ	1.4
SHANK1	1.4
TNRC6A	1.4
KCNH7	1.4
FHOD3	1.4
IRS4	1.4
PCDHB12	1.4
PTCH1	1.4
ANKHD1	1.4
TET1	1.4
AIM1	1.4
CNTN6	1.4
MED13	1.4
PIKFYVE	1.4
ASXL1	1.4
CTTNBP2	1.4
ABCA6	1.4
MECOM	1.4
ZNF407	1.4
ABCC12	1.4
PLCB4	1.4
VWA3B	1.4
TLR4	1.4
ATP2B3	1.4
FAM47B	1.4
DIP2C	1.4
WDR17	1.4
SHROOM4	1.4
ARFGEF1	1.4
RBBP6	1.4
TNIK	1.4
NYNRIN	1.4
ITGA10	1.4
MAST1	1.4
ESPL1	1.4
PCDHGA1	1.4
PCDHGA2	1.4
ABCA10	1.4
TULP4	1.4
IQGAP3	1.4
NUP214	1.4
KIF13A	1.4
DDX11	1.4
FAM171A1	1.4
POLR1A	1.4
GCC2	1.4
CPSF1	1.4
WDR87	1.4
ACTN2	1.4
TNRC6C	1.4
CDC42BPB	1.4
DOCK9	1.4
MIA3	1.4
CXorf22	1.4
TBC1D4	1.4
ABCB11	1.4
KIAA0195	1.4
BACH2	1.4
MYBPC2	1.4
PER3	1.4
ARHGAP29	1.4
BCR	1.4
AMPD1	1.4
ZP4	1.4
MLL4	1.4
TARBP1	1.4
CASP8AP2	1.4
HEATR5A	1.4
ATP2B1	1.4
SLC4A11	1.4
KDM5C	1.4
CNTNAP3B	1.4
ZNF592	1.4
PIEZO2	1.4
ATP7A	1.4
CRNKL1	1.4
DSE	1.4
CCDC144A	1.4
KIAA0232	1.4
KIAA1731	1.4
IQSEC2	1.4
LRRC41	1.4
NUP160	1.4
C9orf43	1.4
MLL5	1.4
PRIC285	1.4
MUC19	1.4
TGS1	1.4
RIMS2	1.3
PTPRT	1.3
SALL1	1.3
MED12L	1.3
TNR	1.3
ADAMTS7	1.3
PTPRZ1	1.3
SLIT2	1.3
MYH4	1.3
SPAG17	1.3
ROBO2	1.3
CACNA1S	1.3
CDH9	1.3
FN1	1.3
MTUS2	1.3
NOTCH4	1.3
ATR	1.3
IGF2R	1.3
NBAS	1.3
EXPH5	1.3
TMEM132B	1.3
CPS1	1.3
PPFIA2	1.3
SMARCA2	1.3
NFASC	1.3
PTPN13	1.3
ZNF469	1.3
ARID2	1.3
FANCD2	1.3
ANKRD36C	1.3
XIRP1	1.3
NIN	1.3
STAG2	1.3
TMEM131	1.3
HIVEP2	1.3
C20orf26	1.3
ANKRD17	1.3
ABCA9	1.3
CCDC88A	1.3
KIAA0100	1.3
RASGRF1	1.3
GRIA1	1.3
TIAM2	1.3
WDR72	1.3
MYO18A	1.3
TNKS1BP1	1.3
HEPH	1.3
ITSN2	1.3
CKAP5	1.3
LAMB1	1.3
TNS3	1.3
LMTK2	1.3
MED13L	1.3
GOLGA3	1.3
L1CAM	1.3
STK31	1.3
ARHGAP31	1.3
ARAP3	1.3
KIAA1755	1.3
KIAA2026	1.3
STAG1	1.3
FGFR2	1.3
DUOX1	1.3
CCDC88C	1.3
FGD5	1.3
PCDHGA3	1.3
ZNFX1	1.3
CLIP1	1.3
WWC3	1.3
MAP3K5	1.3
MAMLD1	1.3
PASK	1.3
ABCC4	1.3
ARID4B	1.3
PIEZO1	1.3
CNTLN	1.3
TOPBP1	1.3
RAB3GAP2	1.3
NINL	1.3
LAMB2	1.3
TRIP11	1.3
PLEKHH2	1.3
AKAP4	1.3
ATP8B2	1.3
NPHP4	1.3
ZMYM4	1.3
THBS1	1.3
LRRC16A	1.3
CPED1	1.3
CUL7	1.3
CDH26	1.3
CEP170	1.3
PPP1R9A	1.3
TEK	1.3
CASP8	1.3
DDR2	1.3
MASP1	1.3
ANKRD27	1.3
VCPIP1	1.3
PLEKHG2	1.3
CNOT3	1.3
PTPRQ	1.3
KDM2A	1.3
DENND5B	1.3
HTATSF1	1.3
IKBKAP	1.3
NLRC4	1.3
TCF4	1.3
FRMD4A	1.3
SMC1A	1.3
USPL1	1.3
SH3PXD2A	1.3
SUPT5H	1.3
EML6	1.3
EEA1	1.3
ODF2	1.3
PLEKHH1	1.3
KIAA0825	1.3
CYP2A13	1.3
NFATC4	1.3
XPO1	1.3
WWP2	1.3
HIPK2	1.3
ZNF687	1.3
KIAA1239	1.3
KIFC1	1.3
NXF1	1.3
ZFP106	1.3
2017-09-10	1.3
PPEF1	1.3
HIST1H3B	1.3
RIPK1	1.3
FLJ43860	1.3
ENSG00000226232	1.3
FBN2	1.2
TRIOBP	1.2
STAB2	1.2
DOCK2	1.2
RANBP2	1.2
BAI3	1.2
ADAMTS16	1.2
GLI3	1.2
LRRC7	1.2
ZNF804B	1.2
MYH6	1.2
NAV2	1.2
FRY	1.2
MAML3	1.2
PLXNB2	1.2
KIF1A	1.2
GPR179	1.2
CSPG4	1.2
SPTAN1	1.2
PCDHA9	1.2
CENPF	1.2
COL5A3	1.2
LTBP1	1.2
PPP1R3A	1.2
PCDHA8	1.2
COL4A4	1.2
ARHGAP5	1.2
GRID2	1.2
ATAD2	1.2
RREB1	1.2
SIPA1L2	1.2
PCDHB6	1.2
GREB1	1.2
EPB41L3	1.2
NBEAL2	1.2
DOCK5	1.2
MEFV	1.2
TTC3	1.2
PCDHA2	1.2
MICAL3	1.2
CEP192	1.2
ABCB4	1.2
MAP3K4	1.2
MORC1	1.2
CASR	1.2
SAMD9	1.2
DOPEY1	1.2
PPL	1.2
RGS22	1.2
HEATR1	1.2
CNTN4	1.2
CFTR	1.2
ADAM21P1	1.2
PLXNB3	1.2
SEMA5A	1.2
NLRP2	1.2
INADL	1.2
TANC1	1.2
PZP	1.2
GPRIN2	1.2
ABCA3	1.2
CHD2	1.2
SHPRH	1.2
PCDHA1	1.2
NELL1	1.2
ABCC1	1.2
RALGAPB	1.2
PRKCB	1.2
ESPNP	1.2
IGFN1	1.2
NUP98	1.2
HECTD1	1.2
SMCHD1	1.2
ARHGEF11	1.2
PPRC1	1.2
MYOM3	1.2
OBSL1	1.2
CYFIP2	1.2
PLA2R1	1.2
QRICH2	1.2
HELZ	1.2
IFT140	1.2
CAMSAP1	1.2
GIMAP8	1.2
THADA	1.2
TET3	1.2
KIAA0922	1.2
LRRC16B	1.2
WDR7	1.2
ENAM	1.2
PTPRU	1.2
MYO5A	1.2
GUCY2F	1.2
ELTD1	1.2
SNCAIP	1.2
HDLBP	1.2
DNMT1	1.2
KIAA0368	1.2
ADCY5	1.2
ITGA11	1.2
INSR	1.2
GPR116	1.2
TRAPPC9	1.2
RB1CC1	1.2
COL16A1	1.2
KDM5B	1.2
CNKSR2	1.2
KIDINS220	1.2
NKTR	1.2
COPA	1.2
CNTNAP1	1.2
PCDHGB1	1.2
KIAA1549L	1.2
KDM4C	1.2
SIN3A	1.2
LARP1	1.2
RGS7	1.2
GRIK1	1.2
EFCAB5	1.2
TSC22D1	1.2
UBR3	1.2
RNF123	1.2
PLEKHG1	1.2
ZCCHC6	1.2
ADGB	1.2
PHF8	1.2
PCDHGB4	1.2
DNMBP	1.2
SETD1B	1.2
PLCL2	1.2
TLR8	1.2
MAGI3	1.2
NHSL2	1.2
PCDHGB6	1.2
ALS2CR11	1.2
MAP4K4	1.2
ITGB2	1.2
CCDC147	1.2
ARHGEF15	1.2
ADCY7	1.2
MYB	1.2
CAMTA2	1.2
IREB2	1.2
DNA2	1.2
GANAB	1.2
AP1B1	1.2
BMPR2	1.2
GGT3P	1.2
PDE4B	1.2
PHACTR1	1.2
CRYBG3	1.2
C10orf12	1.2
PCDHB18	1.2
ZNF540	1.2
AAK1	1.2
GFPT2	1.2
ZC3H12B	1.2
SIDT2	1.2
C1orf101	1.2
CDH24	1.2
MTM1	1.2
CRAT	1.2
SRGAP2	1.2
MTPAP	1.2
ZNF587	1.2
WDR13	1.2
MAGEA12	1.2
RPLP0P2	1.2
WDR67	1.2
FAM86B1	1.2
FAM21A	1.2
HEATR8	1.2
THEM5	1.2
ANKRD20A4	1.2
FAM86B2	1.2
FAM135B	1.1
MYO15A	1.1
ANKRD30A	1.1
CACNA1H	1.1
TPTE	1.1
ADAMTS12	1.1
DMBT1	1.1
ZNF99	1.1
SMARCA4	1.1
ADCY2	1.1
SORCS1	1.1
SPEF2	1.1
MAP1B	1.1
TNN	1.1
FRG1	1.1
PTPRF	1.1
FAM47A	1.1
MAGI2	1.1
KCNB2	1.1
COL18A1	1.1
SPTBN4	1.1
TNS1	1.1
PCDHB8	1.1
DUSP27	1.1
ALK	1.1
ADAMTS9	1.1
C3	1.1
KIAA1211	1.1
EVPL	1.1
NID2	1.1
RERE	1.1
TDRD6	1.1
SPTBN1	1.1
COL4A1	1.1
MAST4	1.1
CEP290	1.1
DPP10	1.1
COL4A2	1.1
PCDHA10	1.1
JMJD1C	1.1
CDH12	1.1
SIPA1L3	1.1
LPHN2	1.1
ABCA1	1.1
PREX1	1.1
PLCB1	1.1
PCNX	1.1
RPTN	1.1
FOLH1	1.1
TSHZ2	1.1
ADAMTS19	1.1
CACNA2D3	1.1
ADCY10	1.1
KCNQ3	1.1
NUP210L	1.1
KIF2B	1.1
MYO9B	1.1
ZFC3H1	1.1
MAML2	1.1
KCNU1	1.1
TET2	1.1
PCDHA11	1.1
SORBS2	1.1
PCDHB16	1.1
GOLGA4	1.1
AUTS2	1.1
PRX	1.1
ZNF318	1.1
CABIN1	1.1
PKDREJ	1.1
EFCAB6	1.1
ACIN1	1.1
ATG2A	1.1
KIAA1429	1.1
PTPRM	1.1
MDGA2	1.1
NLGN4X	1.1
ATAD5	1.1
A2ML1	1.1
ST18	1.1
OTUD4	1.1
SBF1	1.1
FCRL3	1.1
TUBBP5	1.1
DUOX2	1.1
UMODL1	1.1
PHF3	1.1
KCND2	1.1
WDR33	1.1
WRN	1.1
PDCD11	1.1
DISP1	1.1
KNTC1	1.1
KCNQ5	1.1
ITSN1	1.1
SLITRK2	1.1
KCNA5	1.1
ANKRD26	1.1
PCDHGA4	1.1
ABCC5	1.1
ARPP21	1.1
MYO5C	1.1
ZNF646	1.1
RET	1.1
PCNXL3	1.1
NUP188	1.1
PCDHB11	1.1
PHRF1	1.1
COL9A1	1.1
NUMA1	1.1
ATP11C	1.1
FSHR	1.1
ADAM29	1.1
SRGAP1	1.1
SYMPK	1.1
IFT122	1.1
RICTOR	1.1
PDS5B	1.1
SLC4A3	1.1
PHLDB2	1.1
ADAM21	1.1
SBNO1	1.1
ITIH6	1.1
SYNJ2	1.1
JAK1	1.1
BNC1	1.1
TRPC6	1.1
LRRTM1	1.1
PEX1	1.1
URB2	1.1
ALS2	1.1
MAGEE1	1.1
C4orf21	1.1
YEATS2	1.1
GUCY2C	1.1
PLCG1	1.1
PLEKHA5	1.1
NUP153	1.1
KIF14	1.1
NPC1	1.1
CAMSAP2	1.1
GPRASP1	1.1
SGSM1	1.1
ATP13A4	1.1
USP54	1.1
NFAT5	1.1
SBF2	1.1
LGR5	1.1
COBLL1	1.1
SLC4A2	1.1
C9orf84	1.1
LHCGR	1.1
ADAMTS13	1.1
FAM208A	1.1
INPPL1	1.1
UHRF1BP1L	1.1
ANKAR	1.1
BAZ1A	1.1
OR2T2	1.1
EPHA4	1.1
TRO	1.1
KIF13B	1.1
ATAD2B	1.1
SIK3	1.1
PSD2	1.1
CCAR1	1.1
DDB1	1.1
KCNJ12	1.1
SOGA1	1.1
STXBP5	1.1
MCF2L	1.1
CP	1.1
TRAPPC8	1.1
CDHR1	1.1
PTCHD4	1.1
ALDH1L1	1.1
ZC3HAV1	1.1
FBXO18	1.1
FOCAD	1.1
SORBS1	1.1
LRPPRC	1.1
NOL6	1.1
AFF1	1.1
RFC1	1.1
PHLDB1	1.1
SSC5D	1.1
TTLL5	1.1
VWA8	1.1
KIF5C	1.1
PARP1	1.1
TBC1D8B	1.1
ADAMTS17	1.1
FAM65C	1.1
BRPF3	1.1
NUP155	1.1
PCDHGA11	1.1
DDX3X	1.1
ERCC6L	1.1
ADNP	1.1
HDX	1.1
NFE2L3	1.1
CADM2	1.1
GPRASP2	1.1
ADD2	1.1
OTUD7B	1.1
TRPM5	1.1
OCRL	1.1
BPIFB4	1.1
SEC24B	1.1
DGKD	1.1
ZNF425	1.1
UBN2	1.1
LTBP4	1.1
NPR2	1.1
MAGED1	1.1
TARS2	1.1
ARHGEF1	1.1
XPO4	1.1
ADNP2	1.1
USP15	1.1
CALD1	1.1
MAP3K13	1.1
ANGPT4	1.1
SMTN	1.1
SH3KBP1	1.1
TRPV2	1.1
ZNF658	1.1
ILF3	1.1
FANCI	1.1
AP3B1	1.1
ALDH1L2	1.1
TCF12	1.1
PRPF4B	1.1
MFI2	1.1
SEC24A	1.1
PHF12	1.1
FMO1	1.1
CEP95	1.1
ANKRD28	1.1
SIGLEC7	1.1
PRAMEF4	1.1
PJA1	1.1
LETM1	1.1
CATSPER2	1.1
TFE3	1.1
STAT6	1.1
PTPN22	1.1
PLOD3	1.1
TAS2R43	1.1
GAB3	1.1
DENND1B	1.1
GLYR1	1.1
TMEM247	1.1
ZNF41	1.1
CHI3L1	1.1
PRICKLE3	1.1
GOLGA6L6	1.1
GPS2	1.1
OTOG	1.1
TBC1D3P5	1.1
AKR1CL1	1.1
CDKN1B	1.1
SPATA1	1.1
C1orf222	1.1
HERC2P4	1.1
SDHAP2	1.1
WHAMMP2	1.1
COL11A1	1
NCOR2	1
NOTCH1	1
ABCA7	1
ADCY8	1
HIVEP3	1
ACAN	1
SORL1	1
KIAA1217	1
PCDHB10	1
EPHA5	1
AR	1
KAT6A	1
NLRP3	1
C6	1
COL5A2	1
ATG2B	1
SETBP1	1
KIAA1462	1
CUL9	1
SLITRK3	1
PCDHA4	1
ZNF423	1
COL24A1	1
PCDH9	1
FRMPD1	1
SLC8A1	1
ROR2	1
KCNH1	1
SYCP2	1
ATP2B2	1
ZC3H13	1
KIAA1244	1
PCDH18	1
PTPRC	1
BCL9	1
NLRP13	1
DAPK1	1
RTTN	1
DGKI	1
MYT1	1
KLHL1	1
PCDHB2	1
ARHGAP21	1
TRIP12	1
MSH3	1
ARAP2	1
ADAMTS14	1
EIF4G3	1
COL20A1	1
INSRR	1
NLRP9	1
PHIP	1
PRDM2	1
TSC2	1
USP24	1
SPG11	1
RUNX1T1	1
ARFGEF2	1
CLSTN2	1
TJP1	1
SYNPO2	1
MAGEC3	1
ANAPC1	1
CDHR2	1
MDC1	1
BAI1	1
ABCC6	1
ECE2	1
SMARCC2	1
ELMO1	1
EPHB2	1
SFMBT2	1
JAG1	1
IQGAP2	1
FAM171B	1
GRIA4	1
TUBGCP6	1
AMPH	1
CNGB1	1
FAM179B	1
TRPC7	1
APBA2	1
DOT1L	1
EPRS	1
SCAF4	1
KCNMA1	1
ADAMTS3	1
TMC2	1
SALL4	1
KIAA1009	1
MMRN1	1
KCNA4	1
KDM5A	1
ANKRD36	1
CASC5	1
CNTNAP3	1
ZFR	1
COL17A1	1
HRC	1
ATP9A	1
ZBTB40	1
SGIP1	1
LIFR	1
ITPKB	1
ZNF229	1
SLC4A4	1
XRN1	1
MUSK	1
LAMC1	1
N4BP2	1
PCDHB1	1
SEMA6A	1
PLG	1
MRC2	1
NOS2	1
TRPM8	1
ATP2B4	1
USH1C	1
PCF11	1
MYO6	1
SELP	1
KCNQ2	1
HMHA1	1
CRMP1	1
BAZ2A	1
DIP2B	1
THOC2	1
ITGAV	1
ARHGEF10L	1
SLCO1C1	1
PHF20L1	1
SMARCA1	1
TTC28	1
CYFIP1	1
MSH6	1
AEBP1	1
ENPP2	1
GPC5	1
DCLK1	1
MOV10L1	1
CCDC135	1
CACHD1	1
IL1RAPL1	1
C3orf20	1
JAK3	1
BLM	1
CILP	1
ZNF644	1
VPRBP	1
MDGA1	1
ATP7B	1
PLD1	1
SLC4A5	1
SMC4	1
BBS9	1
TSHZ1	1
KCNH6	1
PEAK1	1
SATB1	1
USP32	1
DIAPH2	1
HIP1	1
NPAS4	1
CLASP1	1
CLIP2	1
SP100	1
SRRT	1
KCNA1	1
ARHGEF2	1
UBE3B	1
MAN2A1	1
PPFIA1	1
ERBB2IP	1
FARP2	1
PRKG2	1
TBCD	1
PITPNM1	1
PDE10A	1
ACVR2A	1
POLR2B	1
ZNF217	1
PMFBP1	1
UBAP2	1
UPF2	1
LILRB3	1
ZNF142	1
RRBP1	1
SLC9A2	1
PRDM1	1
AGAP1	1
C15orf39	1
KIAA1033	1
GARNL3	1
CPXM1	1
PTPN23	1
MIS18BP1	1
ULK4	1
DENND2C	1
ARHGEF12	1
DCAF6	1
FYCO1	1
AGTPBP1	1
CRAMP1L	1
AMOTL1	1
SMG5	1
GLDC	1
PC	1
KIAA1432	1
KIRREL	1
VWDE	1
DAAM1	1
CLCNKA	1
PROSER1	1
ATXN2L	1
ZRANB3	1
KCTD3	1
FAM13C	1
FAM160A2	1
IARS2	1
XPO6	1
FLII	1
MLLT10	1
SLC5A9	1
WDR6	1
ZNF648	1
PTCHD1	1
PARP8	1
SLC26A9	1
TLR7	1
SLC5A5	1
ARHGEF7	1
ARHGEF5	1
RFX4	1
ZMYM2	1
KIAA0319L	1
DENND1A	1
PLD5	1
FKBP15	1
LRIG2	1
SEC16B	1
GPR64	1
ROR1	1
MOV10	1
SSH1	1
IFI16	1
MED14	1
KIF24	1
EMR2	1
TBX22	1
USP36	1
MARS	1
ACTN4	1
OTUD7A	1
PIPSL	1
SMG8	1
HPS3	1
KANK2	1
CCDC136	1
COL8A1	1
CD97	1
SYBU	1
LRRC37A3	1
RAD54B	1
STAT4	1
CCPG1	1
LOXL3	1
EEF1A1	1
INPP5B	1
LRCH1	1
PSMD1	1
HCFC2	1
CACNA2D2	1
DHX30	1
TRAK2	1
SLC13A3	1
CASK	1
IARS	1
ATP6V1B1	1
SPG20	1
KDM4A	1
TYRP1	1
MAP4K1	1
IKBKE	1
FAM13B	1
ZNF841	1
MTHFD1	1
LNX1	1
TGM1	1
VCL	1
SMARCC1	1
FHAD1	1
CAPN2	1
HNRNPUL1	1
GBP4	1
MAS1L	1
TBC1D25	1
RARB	1
SKOR1	1
FGFR1	1
NCF2	1
TRIM46	1
CHD1L	1
SPATA13	1
MID1	1
OR7D2	1
AP1G2	1
ASCC2	1
PFKM	1
POTEM	1
LRRC8C	1
ATP1A1	1
AARS	1
TBL1XR1	1
TTC39A	1
COG1	1
KANSL3	1
TXNDC11	1
CCDC155	1
HSPD1	1
PRPF6	1
ATHL1	1
ST6GALNAC1	1
VANGL2	1
ATG9B	1
FADS2	1
GPSM2	1
NEK9	1
MBTPS2	1
ACTN3	1
INTS6	1
WLS	1
PLK2	1
GYG2	1
IDS	1
UGT1A4	1
AGAP7	1
CDK18	1
OR6C76	1
ACTL6B	1
BAX	1
C1QTNF5	1
KIR2DL4	1
LRRD1	1
NBPF12	1
WASH6P	1
FAM75A6	1
MYADML	1
HLA-J	1
MAGEC1	0.9
GRM1	0.9
CTNND2	0.9
ATXN1	0.9
EGFR	0.9
ASTN2	0.9
TIAM1	0.9
ALPK2	0.9
SPTBN5	0.9
NCOA3	0.9
LILRB1	0.9
LPHN3	0.9
ADAMTS2	0.9
GRM8	0.9
NLRP5	0.9
PCDHA7	0.9
KDR	0.9
ZNF91	0.9
LAMA4	0.9
MYH3	0.9
BZRAP1	0.9
SON	0.9
PCDHA13	0.9
FANCM	0.9
PLCL1	0.9
TRPA1	0.9
TRHDE	0.9
PI4KA	0.9
DOPEY2	0.9
DOCK1	0.9
KIF21A	0.9
COL6A2	0.9
SAMD9L	0.9
CACNA1I	0.9
ZBBX	0.9
PIK3CG	0.9
ITGB4	0.9
ALPK3	0.9
ITGA8	0.9
CIC	0.9
PCDHAC2	0.9
A2M	0.9
MET	0.9
XDH	0.9
ZNF236	0.9
EPHA7	0.9
EIF4G1	0.9
PCDHA5	0.9
PDZRN3	0.9
PLIN4	0.9
FLRT2	0.9
CNTN3	0.9
HLA-C	0.9
SIM1	0.9
ITGA4	0.9
WBSCR17	0.9
CR2	0.9
PARD3	0.9
FILIP1	0.9
BCL9L	0.9
NTRK3	0.9
RBP3	0.9
TMPRSS15	0.9
KIF17	0.9
TRERF1	0.9
DIAPH3	0.9
BNC2	0.9
KDM3B	0.9
KRT1	0.9
LEPR	0.9
PARP14	0.9
POU6F2	0.9
MBD5	0.9
KSR2	0.9
KDM2B	0.9
DICER1	0.9
PIK3C2G	0.9
NCKAP1L	0.9
GPATCH8	0.9
DLG5	0.9
C7	0.9
TMC5	0.9
MCC	0.9
ATP10D	0.9
ABCC11	0.9
NUP205	0.9
ASCC3	0.9
DHX9	0.9
PLCG2	0.9
DCAF4L2	0.9
SLC8A3	0.9
IGSF3	0.9
FMN1	0.9
LZTR1	0.9
LY75	0.9
ATP8B3	0.9
RALGAPA1	0.9
BAI2	0.9
PCDHB14	0.9
MAP3K15	0.9
AKAP11	0.9
GBF1	0.9
KCNB1	0.9
RAB11FIP1	0.9
ROCK2	0.9
SMG6	0.9
FAM184A	0.9
NLRP11	0.9
IMPG2	0.9
MYPN	0.9
UGGT1	0.9
ITIH2	0.9
SCAPER	0.9
OGDH	0.9
ANO2	0.9
MCF2L2	0.9
CD93	0.9
IMPG1	0.9
ZNF479	0.9
UACA	0.9
KIAA0319	0.9
LRP6	0.9
SLC9C1	0.9
PTPRG	0.9
FAM5B	0.9
MLH3	0.9
TCERG1	0.9
PCDHGA5	0.9
LILRA1	0.9
DENND4C	0.9
PLEKHA6	0.9
EIF2AK4	0.9
TDRD5	0.9
SPINK5	0.9
ADAMTS5	0.9
CCDC39	0.9
MYO1A	0.9
ABCA5	0.9
CDH20	0.9
ZNF608	0.9
EXOC4	0.9
F13A1	0.9
FHDC1	0.9
ITGAM	0.9
CEP128	0.9
TTC21A	0.9
TYK2	0.9
IGSF9	0.9
RBM47	0.9
OR4A15	0.9
SLCO5A1	0.9
FAM71B	0.9
PROX1	0.9
CLEC16A	0.9
NLRC3	0.9
RAPGEF2	0.9
NCOA2	0.9
ZNF711	0.9
CHGB	0.9
PRTG	0.9
HERC2P2	0.9
TPP2	0.9
THBS4	0.9
WDR96	0.9
PHKA1	0.9
SLITRK6	0.9
KTN1	0.9
WDR64	0.9
ROBO4	0.9
ZCCHC11	0.9
ZC3H7B	0.9
EPB41L2	0.9
CGNL1	0.9
DENND3	0.9
ERN2	0.9
EIF3A	0.9
RAG1	0.9
BAZ1B	0.9
BRIP1	0.9
NAALADL2	0.9
KIAA0754	0.9
DROSHA	0.9
PCDHAC1	0.9
PITRM1	0.9
STARD8	0.9
PTPRJ	0.9
ARHGAP6	0.9
WHSC1L1	0.9
DNM3	0.9
POTEH	0.9
TMEM132C	0.9
POLG	0.9
MYO1H	0.9
FBLN2	0.9
CD1E	0.9
PCDH1	0.9
MEP1A	0.9
KIAA1324L	0.9
TRIM42	0.9
PPFIA3	0.9
PCDHGA7	0.9
CFHR5	0.9
GABRA4	0.9
SH3BP4	0.9
RPGRIP1L	0.9
PRAMEF2	0.9
XKR4	0.9
KIF27	0.9
RTN4	0.9
ZNF532	0.9
OTOA	0.9
PHLPP1	0.9
C5	0.9
DENND5A	0.9
PHC3	0.9
TRDN	0.9
OLFML2B	0.9
KIF6	0.9
DNM2	0.9
ASAP1	0.9
SLC1A6	0.9
NRP2	0.9
GAPVD1	0.9
LARGE	0.9
ANPEP	0.9
CCDC60	0.9
SUV420H1	0.9
SNAP91	0.9
USP25	0.9
SARDH	0.9
DAB2IP	0.9
NRIP1	0.9
ARHGEF40	0.9
C17orf97	0.9
CARD6	0.9
CWH43	0.9
FXR1	0.9
SYNRG	0.9
ZBTB38	0.9
NEDD4L	0.9
DLGAP4	0.9
OR4M1	0.9
NTRK2	0.9
PCDHGB7	0.9
PLCZ1	0.9
CEL	0.9
SSFA2	0.9
RBM6	0.9
PDPR	0.9
UBAP2L	0.9
PTCH2	0.9
XPOT	0.9
ACSM5	0.9
CYP4F11	0.9
KLHL14	0.9
MYRIP	0.9
TSHR	0.9
ACLY	0.9
CYP2C19	0.9
EIF5B	0.9
VIL1	0.9
OSBPL10	0.9
MTMR4	0.9
STON1-GTF2A1L	0.9
KDM3A	0.9
CCDC80	0.9
ABCG4	0.9
MAN2B2	0.9
FBXW10	0.9
KIAA0226	0.9
VIT	0.9
PPFIBP2	0.9
GPR110	0.9
PMS2	0.9
ARHGEF4	0.9
LRRC32	0.9
PER1	0.9
CHSY3	0.9
CLCN6	0.9
MTMR8	0.9
SLC24A4	0.9
OR2G3	0.9
CCDC150	0.9
AKAP3	0.9
PGAP1	0.9
PALM2-AKAP2	0.9
PDE4D	0.9
KIF15	0.9
CXorf57	0.9
PALB2	0.9
KAT2B	0.9
GNPTAB	0.9
ZNF334	0.9
AHI1	0.9
GALNT8	0.9
OFD1	0.9
PIK3CB	0.9
MCM10	0.9
APAF1	0.9
BTK	0.9
RBM12	0.9
PER2	0.9
DNAJC11	0.9
AMY2B	0.9
APBA1	0.9
MAPKBP1	0.9
GRIN2C	0.9
DGKG	0.9
ZNF438	0.9
C11orf30	0.9
SLC13A2	0.9
TBC1D8	0.9
EIF4ENIF1	0.9
ZFYVE28	0.9
LIMA1	0.9
ITGB6	0.9
CCDC18	0.9
IL1RL2	0.9
C1orf127	0.9
NUP107	0.9
RBL1	0.9
SH3PXD2B	0.9
MCM4	0.9
PRKD3	0.9
ADRA1A	0.9
OR5I1	0.9
NEK5	0.9
PIWIL3	0.9
NOP14	0.9
PYHIN1	0.9
ESYT1	0.9
HLA-DRB6	0.9
PTPRE	0.9
XPO5	0.9
BRSK2	0.9
SLC35F3	0.9
TINAG	0.9
EXOC6	0.9
CEP120	0.9
CYP7B1	0.9
CPA1	0.9
VAC14	0.9
ARHGEF9	0.9
SIGLEC5	0.9
SUCO	0.9
HERC4	0.9
SEMA4F	0.9
TAB3	0.9
L3MBTL3	0.9
CYP4A11	0.9
FRMD6	0.9
ADAMTS6	0.9
TGM2	0.9
SPAG5	0.9
HOOK1	0.9
SEMA4D	0.9
TAF1B	0.9
SH2B1	0.9
OR2T34	0.9
RHBDF2	0.9
LDB2	0.9
OR14C36	0.9
ACVR1B	0.9
SPICE1	0.9
CARS	0.9
JPH4	0.9
ACTB	0.9
L3MBTL1	0.9
MKL2	0.9
CDC5L	0.9
TEKT5	0.9
[truncated: 30,775 more rows]
